# Supplementary material for: Molecular characterization and phylogeny of Shiga toxin-producing Escherichia coli derived from cattle farm
Source: Front Microbiol. 2022 Aug 4;13:950065. doi: 10.3389/fmicb.2022.950065 (PMC9386476; doi:10.3389/fmicb.2022.950065)
Supplement: Supplementary file 1 [file Table_1.XLSX]

## Sheet: Sheet1
SRA number	Strain assembly sequence number	Source	Serotype
SRR6057923	AASJZF000000000	feces（cattle）	O26:H11
SRR495244	CVM10026	feces（cattle）	O26:H11
SRR497696	CVM10021	feces（cattle）	O26:H11
SRR497697	CVM10030	feces（cattle）	O26:H11
SRR8297634	PSU-1769	feces(Marmoset)	O26:H32
SRR495243	CVM9942	feces（cattle）	O26:H11
SRR497731	CVM9952	feces(pig)	O26:H11
SRR6808885	KSU294	feces（cattle）	O157:H7
SRR6808886	KSU072	feces（cattle）	O157:H7
SRR6808887	KSU204	feces（cattle）	O157:H7
SRR6808890	KSU008	feces（cattle）	O157:H7
SRR6808891	KSU108	feces（cattle）	O157:H7
SRR6808892	KSU281	feces（cattle）	O157:H7
SRR6808893	KSU033	feces（cattle）	O157:H7
SRR6808895	KSU246	feces（cattle）	O157:H7
SRR6808896	KSU084	feces（cattle）	O157:H7
SRR6808897	KSU101	feces（cattle）	O157:H7
SRR6808898	KSU280	feces（cattle）	O157:H7
SRR6808900	KSU254	feces（cattle）	O157:H7
SRR6808901	KSU167	feces（cattle）	O157:H7
SRR6808902	KSU123	feces（cattle）	O157:H7
SRR6808903	KSU308	feces（cattle）	O157:H7
SRR6808904	KSU133	feces（cattle）	O157:H7
SRR6808905	KSU237	feces（cattle）	O157:H7
SRR6808906	KSU110	feces（cattle）	O157:H7
SRR6808907	KSU275	feces（cattle）	O157:H7
SRR6808910	KSU168	feces（cattle）	O157:H7
SRR6808911	KSU017	feces（cattle）	O157:H7
SRR6808912	KSU257	feces（cattle）	O157:H7
SRR6808913	KSU192	feces（cattle）	O157:H7
SRR6808915	KSU054	feces（cattle）	O157:H7
SRR6808916	KSU239	feces（cattle）	O157:H7
SRR6808917	KSU178	feces（cattle）	O157:H7
SRR6808918	KSU289	feces（cattle）	O157:H7
SRR6808919	KSU274	feces（cattle）	O157:H7
SRR6808920	KSU065	feces（cattle）	O157:H7
SRR6808921	KSU001	feces（cattle）	O157:H7
SRR6808922	KSU058	feces（cattle）	O157:H7
SRR6808924	KSU304	feces（cattle）	O157:H7
SRR6808925	KSU232	feces（cattle）	O157:H7
SRR6808926	KSU187	feces（cattle）	O157:H7
SRR6808927	KSU038	feces（cattle）	O157:H7
SRR6808929	KSU302	feces（cattle）	O157:H7
SRR6808931	KSU019	feces（cattle）	O157:H7
SRR6808932	KSU090	feces（cattle）	O157:H7
SRR6808933	KSU041	feces（cattle）	O157:H7
SRR6808934	KSU205	feces（cattle）	O157:H7
SRR6808935	KSU228	feces（cattle）	O157:H7
SRR6808936	KSU025	feces（cattle）	O157:H7
SRR6808937	KSU262	feces（cattle）	O157:H7
SRR6808938	KSU100	feces（cattle）	O157:H7
SRR6808939	KSU298	feces（cattle）	O157:H7
SRR6808940	KSU273	feces（cattle）	O157:H7
SRR6808941	KSU229	feces（cattle）	O157:H7
SRR6808942	KSU117	feces（cattle）	O157:H7
SRR6808944	KSU266	feces（cattle）	O157:H7
SRR6808945	KSU231	feces（cattle）	O157:H7
SRR6808946	KSU218	feces（cattle）	O157:H7
SRR6808948	KSU111	feces（cattle）	O157:H7
SRR6808949	KSU080	feces（cattle）	O157:H7
SRR6808950	KSU306	feces（cattle）	O157:H7
SRR6808951	KSU252	feces（cattle）	O157:H7
SRR6808952	KSU026	feces（cattle）	O157:H7
SRR6808953	KSU118	feces（cattle）	O157:H7
SRR6808954	KSU127	feces（cattle）	O157:H7
SRR6808957	KSU076	feces（cattle）	O157:H7
SRR6808958	KSU305	feces（cattle）	O157:H7
SRR6808959	KSU306	feces（cattle）	O157:H7
SRR6808960	KSU028	feces（cattle）	O157:H7
SRR6808961	KSU293	feces（cattle）	O157:H7
SRR6808962	KSU060	feces（cattle）	O157:H7
SRR6808963	KSU097	feces（cattle）	O157:H7
SRR6808964	KSU193	feces（cattle）	O157:H7
SRR6808966	KSU002	feces（cattle）	O157:H7
SRR6808967	KSU136	feces（cattle）	O157:H7
SRR6808968	KSU040	feces（cattle）	O157:H7
SRR5296516	06-4039	clinical	O157:H7
SRR3189305	08-4169	clinical	O157:H7
SRR3189286	08-3527	clinical	O157:H7
SRR3360231	2010C-4979C1	clinical	O157:H7
SRR3371827	K5602	clinical	O157:H7
SRR5296518	08-4529	clinical	O157:H7
SRR5955299	F6749	clinical	O157:H7
SRR2080964	2015C-3873	clinical	O157:H7
SRR2080965	2015C-3874	clinical	O157:H7
SRR2080966	2015C-3875	clinical	O157:H7
SRR2080967	2015C-3877	clinical	O157:H7
SRR2080968	2015C-3876	clinical	O157:H7
SRR2080969	2015C-3878	clinical	O157:H7
SRR2080970	2015C-3879	clinical	O157:H7
SRR2080971	2015C-3880	clinical	O157:H7
SRR2038686	PNUSAE000024	clinical	O157:H7
SRR2038687	PNUSAE000614	clinical	O157:H7
SRR2038688	PNUSAE000615	clinical	O157:H7
SRR2038689	PNUSAE000616	clinical	O157:H7
SRR2038690	PNUSAE000617	clinical	O157:H7
SRR2038691	PNUSAE000618	clinical	O157:H7
SRR3213940	06-3464	clinical	O26:H11
SRR578807	CFSAN001629	clinical	O26:H11
SRR3371784	2010C-3472	clinical	O26:H11
SRR1664385	PNUSAE000011	clinical	O26:H11
SRR1580933	2014C-3572	clinical	O26:H11
SRR1999085	PNUSAE000429	clinical	O26:H11
SRR2038675	PNUSAE000593	clinical	O26:H11
SRR1664391	PNUSAE000017	clinical	O26:H11
SRR1811831	PNUSAE000284	clinical	O26:H11
SRR1822600	PNUSAE000342	clinical	O26:H11
SRR2056413	PNUSAE000641	clinical	O26:H11
SRR2052432	2015C-3359	clinical	O26:H11
SRR2052435	2015C-3362	clinical	O26:H11
SRR1738019	PNUSAE000133	clinical	O26:H11
SRR8397583	PSU-1716	feces(pig)	O45:H11
SRR341557	Ec11-4404_A	sprouts	O104:H4
SRR341563	Ec11-4632 C1_A	sprouts	O104:H4
SRR341567	Ec11-4632 C3_A	sprouts	O104:H4
SRR341559	Ec11-4522_A	sprouts	O104:H4
SRR341561	Ec11-4623_A	sprouts	O104:H4
SRR341565	Ec11-4632 C2_A	sprouts	O104:H4
SRR341569	Ec11-4632 C4_A	sprouts	O104:H4
SRR341555	Ec11-3677_A	sprouts	O104:H4
SRR927385	11-02033-1	sprouts	O104:H4
SRR927388	11-02093	sprouts	O104:H4
SRR927398	11-03943	sprouts	O104:H4
SRR927400	11-04080	sprouts	O104:H4
SRR6512534	MOD1-EC5425	feces(goose)	O105
SRR7010289	PSU-0585	feces(pig)	O105
SRR3371769	2009C-4126	clinical	O111:H8
SRR3371797	2011C-3453	clinical	O111:H8
SRR5297128	08-4487	clinical	O111:NM
SRR1773046	PNUSAE000169	clinical	O111:NM
SRR1964563	PNUSAE000450	clinical	O111:NM
SRR1691188	PNUSAE000029	clinical	O111:NM
SRR1750632	PNUSAE000047	clinical	O111:NM
SRR1750649	PNUSAE000166	clinical	O111:NM
SRR1964562	PNUSAE000438	clinical	O111:NM
SRR1663100	PNUSAE000065	clinical	O121:H19
SRR1822584	PNUSAE000313	clinical	O121:HNT
SRR1913711	2015C-3264	clinical	O121:H19
SRR2056396	PNUSAE000533	clinical	O121:H19
SRR2056397	PNUSAE000564	clinical	O121:H19
SRR1691184	PNUSAE000014	clinical	O121:H19
SRR1795509	PNUSAE000196	clinical	O121:H19
SRR6373675	07-3858	clinical	O145:H25
SRR3371785	2010C-3507	clinical	O145:NM
SRR3371786	2010C-3508	clinical	O145:NM
SRR3371790	2010C-3516	clinical	O145:NM
SRR3371792	2010C-3518	clinical	O145:NM
SRR3171838	2012C-4214	clinical	O145:NM
SRR1870109	PNUSAE000259	clinical	O145:NM
SRR1813671	PNUSAE000275	clinical	O145:NM
SRR1813670	PNUSAE000274	clinical	O145:NM
SRR1813667	PNUSAE000273	clinical	O145:NM
SRR1813672	PNUSAE000276	clinical	O145:NM
SRR1750629	PNUSAE000046	clinical	O145:NM
SRR7135402	PSU-0580	Poultry	O153:unknown
SRR8676725	PSU-0622	Chicken, (Avian)	O153:unknown
SRR6793088	MOD1-EC5405	dog	O153:H12
