# Supplementary material for: Molecular characterization and phylogeny of Shiga toxin-producing Escherichia coli derived from cattle farm
Source: Front Microbiol. 2022 Aug 4;13:950065. doi: 10.3389/fmicb.2022.950065 (PMC9386476; doi:10.3389/fmicb.2022.950065)
Supplement: Supplementary file 2 [file Table_2.XLSX]

## Sheet: Sheet1
Locus	Gene	Start	Length	Product	Allele Count	Alleles
ECs0002	thrA	354	2463	bifunctional aspartokinase I/homoserine dehydrogenase I	848	ECs0002.fasta
ECs0003		2818	933	homoserine kinase	429	ECs0003.fasta
ECs0004		3751	1287	threonine synthase	511	ECs0004.fasta
ECs0005		5251	297	hypothetical protein	136	ECs0005.fasta
ECs0006		5700	777	hypothetical protein	360	ECs0006.fasta
ECs0007		6546	1431	inner membrane transport protein	724	ECs0007.fasta
ECs0008		8255	954	transaldolase B	359	ECs0008.fasta
ECs0009	mogA	9323	588	molybdenum cofactor biosynthesis protein MogA	264	ECs0009.fasta
ECs0010		9945	567	hypothetical protein	237	ECs0010.fasta
ECs0012		10660	714	hypothetical protein	396	ECs0012.fasta
ECs0013		11399	405	hypothetical protein	225	ECs0013.fasta
ECs0014	dnaK	12180	1917	molecular chaperone DnaK	637	ECs0014.fasta
ECs0016		15419	210	Gef protein	117	ECs0016.fasta
ECs0017	nhaA	16157	1167	pH-dependent sodium/proton antiporter	429	ECs0017.fasta
ECs0018	nhaR	17383	906	transcriptional activator NhaR	269	ECs0018.fasta
ECs0019		18326	528	hypothetical protein	252	ECs0019.fasta
ECs0025		23329	1422	hypothetical protein	425	ECs0025.fasta
ECs0026	rpsT	25220	264	30S ribosomal protein S20	62	ECs0026.fasta
ECs0027		25586	225	hypothetical protein	85	ECs0027.fasta
ECs0028		25818	942	bifunctional riboflavin kinase/FMN adenylyltransferase	348	ECs0028.fasta
ECs0029	ileS	26802	2817	isoleucyl-tRNA synthetase	841	ECs0029.fasta
ECs0030	lspA	29618	495	lipoprotein signal peptidase	181	ECs0030.fasta
ECs0031		30200	450	FKBP-type peptidyl-prolyl cis-trans isomerase	275	ECs0031.fasta
ECs0032	ispH	30651	951	4-hydroxy-3-methylbut-2-enyl diphosphate reductase	414	ECs0032.fasta
ECs0033		31667	915	ribonucleoside hydrolase RihC	501	ECs0033.fasta
ECs0034		32748	822	dihydrodipicolinate reductase	426	ECs0034.fasta
ECs0035		34025	1149	carbamoyl phosphate synthase small subunit	490	ECs0035.fasta
ECs0036	carB	35191	3222	carbamoyl phosphate synthase large subunit	914	ECs0036.fasta
ECs0037		38673	396	CaiF family transcriptional regulator	177	ECs0037.fasta
ECs0039		39783	786	carnitinyl-CoA dehydratase	367	ECs0039.fasta
ECs0040	caiC	40677	1569	crotonobetaine/carnitine-CoA ligase	678	ECs0040.fasta
ECs0041		42304	1218	crotonobetainyl-CoA:carnitine CoA-transferase	575	ECs0041.fasta
ECs0042		43650	1143	crotonobetainyl-CoA dehydrogenase	478	ECs0042.fasta
ECs0043		44823	1515	L-carnitine/gamma-butyrobetaine antiporter	657	ECs0043.fasta
ECs0044		46816	771	electron transfer flavoprotein FixA	369	ECs0044.fasta
ECs0045	fixB	47601	942	electron transfer flavoprotein FixB	492	ECs0045.fasta
ECs0046		48593	1287	oxidoreductase FixC	557	ECs0046.fasta
ECs0047		49876	288	ferredoxin	146	ECs0047.fasta
ECs0048		50221	1332	transporter	607	ECs0048.fasta
ECs0050		52183	1863	glutathione-regulated potassium-efflux system protein KefC	766	ECs0050.fasta
ECs0051	folA	54237	480	dihydrofolate reductase	312	ECs0051.fasta
ECs0054	apaH	55349	849	diadenosine tetraphosphatase	385	ECs0054.fasta
ECs0055	apaG	56204	378	ApaG protein	116	ECs0055.fasta
ECs0056	ksgA	56584	822	dimethyladenosine transferase	324	ECs0056.fasta
ECs0057	pdxA	57402	990	4-hydroxythreonine-4-phosphate dehydrogenase	462	ECs0057.fasta
ECs0058		58391	1287	peptidyl-prolyl cis-trans isomerase SurA	433	ECs0058.fasta
ECs0059		59730	2355	organic solvent tolerance protein	760	ECs0059.fasta
ECs0060	djlA	62339	816	Dna-J like membrane chaperone protein	304	ECs0060.fasta
ECs0062		64619	660	23S rRNA/tRNA pseudouridine synthase A	317	ECs0062.fasta
ECs0063		65290	2907	ATP-dependent helicase HepA	851	ECs0063.fasta
ECs0064		68360	2352	DNA polymerase II	948	ECs0064.fasta
ECs0065	araD	70786	696	L-ribulose-5-phosphate 4-epimerase	335	ECs0065.fasta
ECs0066		71681	1503	L-arabinose isomerase	548	ECs0066.fasta
ECs0067		73194	1701	ribulokinase	659	ECs0067.fasta
ECs0068		75233	879	AraC family transcriptional regulator	325	ECs0068.fasta
ECs0069		76197	765	hypothetical protein	426	ECs0069.fasta
ECs0071	thiP	77730	1611	thiamine transporter membrane protein	698	ECs0071.fasta
ECs0075	leuD	83455	606	isopropylmalate isomerase small subunit	288	ECs0075.fasta
ECs0076		84071	1401	isopropylmalate isomerase large subunit	531	ECs0076.fasta
ECs0077		85474	1092	3-isopropylmalate dehydrogenase	485	ECs0077.fasta
ECs0078		86565	1572	2-isopropylmalate synthase	497	ECs0078.fasta
ECs0079		88229	87	leu operon leader peptide	36	ECs0079.fasta
ECs0080	leuO	88955	963	leucine transcriptional activator	413	ECs0080.fasta
ECs0081		90235	1725	acetolactate synthase 3 catalytic subunit	615	ECs0081.fasta
ECs0082	ilvH	91962	492	acetolactate synthase 3 regulatory subunit	198	ECs0082.fasta
ECs0084		92633	1005	DNA-binding transcriptional regulator FruR	331	ECs0084.fasta
ECs0085		94239	459	cell division protein MraZ	148	ECs0085.fasta
ECs0086	mraW	94699	942	S-adenosyl-methyltransferase MraW	372	ECs0086.fasta
ECs0087	ftsL	95637	366	cell division protein FtsL	140	ECs0087.fasta
ECs0088	ftsI	96018	1767	hypothetical protein	610	ECs0088.fasta
ECs0090	murF	99255	1359	UDP-N-acetylmuramoyl-tripeptide--D-alanyl-D- alanine ligase	527	ECs0090.fasta
ECs0092	murD	101692	1317	UDP-N-acetylmuramoyl-L-alanyl-D-glutamate synthetase	466	ECs0092.fasta
ECs0093		103008	1245	cell division protein FtsW	386	ECs0093.fasta
ECs0094	murG	104249	1068	undecaprenyldiphospho-muramoylpentapeptide beta-N- acetylglucosaminyltransferase	410	ECs0094.fasta
ECs0095	murC	105370	1476	UDP-N-acetylmuramate--L-alanine ligase	504	ECs0095.fasta
ECs0097		107760	831	cell division protein FtsQ	305	ECs0097.fasta
ECs0098	ftsA	108587	1263	cell division protein FtsA	344	ECs0098.fasta
ECs0099		109910	1152	cell division protein FtsZ	333	ECs0099.fasta
ECs0100	lpxC	111162	918	UDP-3-O-[3-hydroxymyristoyl] N-acetylglucosamine deacetylase	317	ECs0100.fasta
ECs0101		112310	513	SecA regulator SecM	229	ECs0101.fasta
ECs0102	secA	112884	2706	preprotein translocase subunit SecA	659	ECs0102.fasta
ECs0105		116138	198	zinc-binding protein	70	ECs0105.fasta
ECs0106		116345	744	hypothetical protein	277	ECs0106.fasta
ECs0107	coaE	117088	621	dephospho-CoA kinase	269	ECs0107.fasta
ECs0108		117933	1044	guanosine 5'-monophosphate oxidoreductase	368	ECs0108.fasta
ECs0111		120203	1386	hypothetical protein	675	ECs0111.fasta
ECs0112		121598	441	major pilin subunit	238	ECs0112.fasta
ECs0113		122241	894	quinolinate phosphoribosyltransferase	321	ECs0113.fasta
ECs0114		123222	552	N-acetyl-anhydromuranmyl-L-alanine amidase	245	ECs0114.fasta
ECs0115		123770	855	regulatory protein AmpE	408	ECs0115.fasta
ECs0116		124667	1374	aromatic amino acid transporter	485	ECs0116.fasta
ECs0117	pdhR	126581	765	transcriptional regulator PdhR	289	ECs0117.fasta
ECs0118	aceE	127506	2664	pyruvate dehydrogenase subunit E1	781	ECs0118.fasta
ECs0120	lpdA	132284	1425	dihydrolipoamide dehydrogenase	515	ECs0120.fasta
ECs0122		135987	2598	bifunctional aconitate hydratase 2/2-methylisocitrate dehydratase	857	ECs0122.fasta
ECs0123		138760	363	hypothetical protein	186	ECs0123.fasta
ECs0124		139160	795	S-adenosylmethionine decarboxylase	301	ECs0124.fasta
ECs0125		139970	867	spermidine synthase	369	ECs0125.fasta
ECs0126		140942	348	hypothetical protein	146	ECs0126.fasta
ECs0127		141455	1551	multicopper oxidase	694	ECs0127.fasta
ECs0128		143207	2391	glucose dehydrogenase	899	ECs0128.fasta
ECs0129		145803	537	hypoxanthine-guanine phosphoribosyltransferase	214	ECs0129.fasta
ECs0130		146380	663	carbonic anhydrase	242	ECs0130.fasta
ECs0131		147151	927	ABC transporter ATP-binding protein	375	ECs0131.fasta
ECs0132		148074	771	hypothetical protein	299	ECs0132.fasta
ECs0133		148949	441	PTS enzyme II B component	232	ECs0133.fasta
ECs0134		149453	1230	hypothetical protein	622	ECs0134.fasta
ECs0135		150686	381	aspartate alpha-decarboxylase	146	ECs0135.fasta
ECs0137	panC	152535	852	pantoate--beta-alanine ligase	415	ECs0137.fasta
ECs0138	panB	153398	795	3-methyl-2-oxobutanoate hydroxymethyltransferase	337	ECs0138.fasta
ECs0147	pcnB	162051	1419	poly(A) polymerase	513	ECs0147.fasta
ECs0148		163508	897	glutamyl-Q tRNA(Asp) synthetase	433	ECs0148.fasta
ECs0149	dksA	164471	456	RNA polymerase-binding transcription factor	123	ECs0149.fasta
ECs0150		165104	705	sugar fermentation stimulation protein A	292	ECs0150.fasta
ECs0151		165823	531	2'-5' RNA ligase	279	ECs0151.fasta
ECs0152		166382	2475	ATP-dependent RNA helicase HrpB	943	ECs0152.fasta
ECs0153	mrcB	169052	2535	penicillin-binding protein 1b	834	ECs0153.fasta
ECs0154		171806	2244	ferrichrome outer membrane transporter	562	ECs0154.fasta
ECs0155		174100	798	iron-hydroxamate transporter ATP-binding protein	376	ECs0155.fasta
ECs0156		174897	891	iron-hydroxamate transporter substrate-binding subunit	473	ECs0156.fasta
ECs0157		175784	1983	iron-hydroxamate transporter permease	929	ECs0157.fasta
ECs0158		177801	1281	glutamate-1-semialdehyde aminotransferase	504	ECs0158.fasta
ECs0159		179306	1422	chloride channel protein	590	ECs0159.fasta
ECs0160		180809	345	iron-sulfur cluster insertion protein ErpA	97	ECs0160.fasta
ECs0161		181200	624	hypothetical protein	272	ECs0161.fasta
ECs0162		181861	801	vitamin B12-transporter protein BtuF	351	ECs0162.fasta
ECs0164	dgt	183436	1518	deoxyguanosinetriphosphate triphosphohydrolase	596	ECs0164.fasta
ECs0165		185083	1425	serine endoprotease	490	ECs0165.fasta
ECs0166		186662	1158	carbohydrate diacid transcriptional activator CdaR	542	ECs0166.fasta
ECs0167		187908	387	hypothetical protein	126	ECs0167.fasta
ECs0168	dapD	188609	825	2,3,4,5-tetrahydropyridine-2,6-carboxylate N-succinyltransferase	307	ECs0168.fasta
ECs0169		189464	2673	PII uridylyl-transferase	756	ECs0169.fasta
ECs0170		192198	795	methionine aminopeptidase	280	ECs0170.fasta
ECs0171	rpsB	193360	726	30S ribosomal protein S2	182	ECs0171.fasta
ECs0172	tsf	194343	852	elongation factor Ts	257	ECs0172.fasta
ECs0173	pyrH	195341	726	uridylate kinase	185	ECs0173.fasta
ECs0174	frr	196216	558	ribosome recycling factor	128	ECs0174.fasta
ECs0175		196865	1197	1-deoxy-D-xylulose 5-phosphate reductoisomerase	436	ECs0175.fasta
ECs0176		198247	762	undecaprenyl pyrophosphate synthase	224	ECs0176.fasta
ECs0177	cdsA	199021	858	CDP-diglyceride synthase	321	ECs0177.fasta
ECs0178		199890	1353	zinc metallopeptidase RseP	483	ECs0178.fasta
ECs0179		201272	2433	outer membrane protein assembly factor YaeT	582	ECs0179.fasta
ECs0180		203825	486	periplasmic chaperone	136	ECs0180.fasta
ECs0181	lpxD	204314	1026	UDP-3-O-[3-hydroxymyristoyl] glucosamine N-acyltransferase	335	ECs0181.fasta
ECs0182	fabZ	205444	456	(3R)-hydroxymyristoyl-ACP dehydratase	127	ECs0182.fasta
ECs0183		205903	789	UDP-N-acetylglucosamine acyltransferase	242	ECs0183.fasta
ECs0184	lpxB	206691	1149	lipid-A-disaccharide synthase	449	ECs0184.fasta
ECs0185	rnhB	207836	597	ribonuclease HII	297	ECs0185.fasta
ECs0186	dnaE	208469	3483	DNA polymerase III subunit alpha	902	ECs0186.fasta
ECs0187		211964	960	acetyl-CoA carboxylase carboxyltransferase subunit alpha	356	ECs0187.fasta
ECs0188		213022	2142	lysine decarboxylase 2	733	ECs0188.fasta
ECs0189		215220	390	hypothetical protein	156	ECs0189.fasta
ECs0191		217022	261	Rho-binding antiterminator	115	ECs0191.fasta
ECs0193		218177	411	peptidyl-tRNA hydrolase domain-containing protein	9	ECs0193.fasta
ECs0194		218601	711	lipoprotein involved with copper homeostasis and adhesion	345	ECs0194.fasta
ECs0196		220388	1719	prolyl-tRNA synthetase	518	ECs0196.fasta
ECs0197		222217	708	hypothetical protein	331	ECs0197.fasta
ECs0198	rcsF	222921	405	outer membrane lipoprotein	176	ECs0198.fasta
ECs0199	metQ	223443	816	DL-methionine transporter substrate-binding subunit	299	ECs0199.fasta
ECs0201	metN	224944	1032	DL-methionine transporter ATP-binding protein	423	ECs0201.fasta
ECs0202		226163	576	D,D-heptose 1,7-bisphosphate phosphatase	228	ECs0202.fasta
ECs0203	dkgB	232496	804	2,5-diketo-D-gluconate reductase B	360	ECs0203.fasta
ECs0204		233296	915	transcriptional regulator	450	ECs0204.fasta
ECs0205		234451	801	hypothetical protein	315	ECs0205.fasta
ECs0206		235329	771	biotin synthesis protein	310	ECs0206.fasta
ECs0207	mltD	236147	1359	membrane-bound lytic murein transglycosylase D	483	ECs0207.fasta
ECs0208		237577	756	hydroxyacylglutathione hydrolase	417	ECs0208.fasta
ECs0209		238348	741	hypothetical protein	305	ECs0209.fasta
ECs0210	rnhA	239085	468	ribonuclease H	187	ECs0210.fasta
ECs0211		239617	732	DNA polymerase III subunit epsilon	259	ECs0211.fasta
ECs0218		245398	3108	IcmF-like protein	583	ECs0218.fasta
ECs0222		250385	744	hypothetical protein	223	ECs0222.fasta
ECs0224		253905	762	hypothetical protein	183	ECs0224.fasta
ECs0225		254671	1332	hypothetical protein	270	ECs0225.fasta
ECs0226		256005	525	lipoprotein	130	ECs0226.fasta
ECs0244		275753	264	hypothetical protein	64	ECs0244.fasta
ECs0247		278411	474	C-lysozyme inhibitor	206	ECs0247.fasta
ECs0248	fadE	278927	2445	acyl-CoA dehydrogenase	787	ECs0248.fasta
ECs0249	gmhA	281611	579	phosphoheptose isomerase	258	ECs0249.fasta
ECs0250		282294	768	amidotransferase	305	ECs0250.fasta
ECs0253		284207	261	protein DinJ	70	ECs0253.fasta
ECs0254		284677	750	lipoprotein	257	ECs0254.fasta
ECs0261		290595	453	hypothetical protein	299	ECs0261.fasta
ECs0263	prfH	291589	501	peptide chain release factor-like protein	259	ECs0263.fasta
ECs0264		292146	1458	hypothetical protein	525	ECs0264.fasta
ECs0265		293864	459	xanthine-guanine phosphoribosyltransferase	176	ECs0265.fasta
ECs0266	frsA	294414	1245	fermentation/respiration switch protein	512	ECs0266.fasta
ECs0267		295716	402	DNA-binding transcriptional regulator Crl	158	ECs0267.fasta
ECs0268		296156	1056	outer membrane phosphoporin protein E	483	ECs0268.fasta
ECs0269		297499	1104	gamma-glutamyl kinase	389	ECs0269.fasta
ECs0270	proA	298614	1254	gamma-glutamyl phosphate reductase	505	ECs0270.fasta
ECs0327	rpmE2	344922	264	50S ribosomal protein L31	137	ECs0327.fasta
ECs0336		353931	4254	invasin	1228	ECs0336.fasta
ECs0337		358305	891	transcriptional regulator	409	ECs0337.fasta
ECs0340		360440	594	hypothetical protein	273	ECs0340.fasta
ECs0341		361045	252	hypothetical protein	161	ECs0341.fasta
ECs0342		361390	1326	pyridine nucleotide-disulfide oxidoreductase	556	ECs0342.fasta
ECs0343		362941	855	AraC family transcriptional regulator	345	ECs0343.fasta
ECs0344		364322	720	dehydrogenase subunit	309	ECs0344.fasta
ECs0345		365052	1428	hypothetical protein	498	ECs0345.fasta
ECs0347		367122	213	hypothetical protein	125	ECs0347.fasta
ECs0357		373223	1689	choline dehydrogenase	174	ECs0357.fasta
ECs0358		374925	1473	betaine aldehyde dehydrogenase	621	ECs0358.fasta
ECs0359		376411	606	transcriptional regulator BetI	311	ECs0359.fasta
ECs0360		377127	2034	choline transport protein BetT	620	ECs0360.fasta
ECs0363		383859	1089	hypothetical protein	535	ECs0363.fasta
ECs0366		386012	303	hypothetical protein	209	ECs0366.fasta
ECs0367		386777	606	transcription factor	336	ECs0367.fasta
ECs0369		388275	1548	oxidoreductase subunit	662	ECs0369.fasta
ECs0370		389822	1419	hypothetical protein	605	ECs0370.fasta
ECs0372		391755	951	carbamate kinase	510	ECs0372.fasta
ECs0373		392715	1383	deaminase	636	ECs0373.fasta
ECs0374		395057	987	sugar-binding protein	217	ECs0374.fasta
ECs0376		396464	1113	ABC transporter ATP-binding protein	238	ECs0376.fasta
ECs0378		398537	957	ABC transporter permease	188	ECs0378.fasta
ECs0379		399580	1050	oxidoreductase	443	ECs0379.fasta
ECs0380		400872	816	hypothetical protein	349	ECs0380.fasta
ECs0382		402365	648	cytochrome subunit of dehydrogenase	348	ECs0382.fasta
ECs0383		403183	276	hypothetical protein	154	ECs0383.fasta
ECs0384		403556	1587	regulator for prp operon	688	ECs0384.fasta
ECs0385	prpB	405381	891	2-methylisocitrate lyase	431	ECs0385.fasta
ECs0386		406427	1170	methylcitrate synthase	542	ECs0386.fasta
ECs0387	prpD	407630	1452	2-methylcitrate dehydratase	631	ECs0387.fasta
ECs0388	prpE	409121	1887	propionyl-CoA synthetase	818	ECs0388.fasta
ECs0390		413150	1284	cytosine deaminase	547	ECs0390.fasta
ECs0391		414566	900	DNA-binding transcriptional regulator CynR	389	ECs0391.fasta
ECs0392		415575	660	carbonic anhydrase	310	ECs0392.fasta
ECs0393		416265	471	cyanate hydratase	232	ECs0393.fasta
ECs0394	cynX	416768	1155	cyanate transporter	540	ECs0394.fasta
ECs0396	lacY	418702	1254	galactoside permease	650	ECs0396.fasta
ECs0398	lacI	423204	1092	lac repressor	481	ECs0398.fasta
ECs0401		426187	948	MhpR family transcriptional regulator	97	ECs0401.fasta
ECs0402	mhpA	427211	1665	3-(3-hydroxyphenyl)propionate hydroxylase	662	ECs0402.fasta
ECs0403	mhpB	428877	945	3-(2,3-dihydroxyphenyl)propionate dioxygenase	371	ECs0403.fasta
ECs0404		429824	882	2-hydroxy-6-ketonona-2,4-dienedioic acid hydrolase	369	ECs0404.fasta
ECs0405	mhpD	430715	810	2-keto-4-pentenoate hydratase	331	ECs0405.fasta
ECs0406		431521	951	acetaldehyde dehydrogenase	388	ECs0406.fasta
ECs0407		432468	1014	4-hydroxy-2-ketovalerate aldolase	400	ECs0407.fasta
ECs0408		433657	1212	3-hydroxyphenylpropionic transporter MhpT	565	ECs0408.fasta
ECs0409		434970	540	nucleoprotein/polynucleotide-associated enzyme	255	ECs0409.fasta
ECs0410		435634	834	esterase	359	ECs0410.fasta
ECs0411		436560	1110	alcohol dehydrogenase	416	ECs0411.fasta
ECs0412		437704	297	regulator protein FrmR	115	ECs0412.fasta
ECs0419	tauA	446234	963	taurine transporter substrate binding subunit	474	ECs0419.fasta
ECs0420	tauB	447209	768	taurine transporter ATP-binding protein	438	ECs0420.fasta
ECs0421		447973	828	taurine transporter subunit	468	ECs0421.fasta
ECs0422	tauD	448797	852	taurine dioxygenase	465	ECs0422.fasta
ECs0423		449755	975	delta-aminolevulinic acid dehydratase	375	ECs0423.fasta
ECs0425		454240	669	DNA-binding transcriptional regulator	332	ECs0425.fasta
ECs0426		454909	1158	beta-lactam binding protein AmpH	482	ECs0426.fasta
ECs0427		456418	1221	transporter	574	ECs0427.fasta
ECs0428		457651	1095	hypothetical protein	504	ECs0428.fasta
ECs0429		458804	309	hypothetical protein	127	ECs0429.fasta
ECs0430		459240	345	hypothetical protein	226	ECs0430.fasta
ECs0431	ddl	459608	1095	D-alanyl-alanine synthetase A	432	ECs0431.fasta
ECs0432		461165	261	hypothetical protein	100	ECs0432.fasta
ECs0433		461457	1485	alkaline phosphatase	576	ECs0433.fasta
ECs0434	psiF	463042	339	hypothetical protein	185	ECs0434.fasta
ECs0435	adrA	463482	1116	diguanylate cyclase AdrA	494	ECs0435.fasta
ECs0436		465543	459	hypothetical protein	251	ECs0436.fasta
ECs0437	proC	464614	810	pyrroline-5-carboxylate reductase	378	ECs0437.fasta
ECs0438	aroL	466184	525	shikimate kinase	210	ECs0438.fasta
ECs0439		466758	192	hypothetical protein	75	ECs0439.fasta
ECs0440		467207	678	hypothetical protein	318	ECs0440.fasta
ECs0441		467956	285	hypothetical protein	147	ECs0441.fasta
ECs0444		472230	909	fructokinase	464	ECs0444.fasta
ECs0445	rdgC	471194	912	recombination associated protein	396	ECs0445.fasta
ECs0446	araJ	473281	1269	MFS transport protein AraJ	597	ECs0446.fasta
ECs0447		474591	3144	exonuclease SbcC	1072	ECs0447.fasta
ECs0448		477731	1203	exonuclease SbcD	526	ECs0448.fasta
ECs0449		479123	690	transcriptional regulator PhoB	306	ECs0449.fasta
ECs0450	phoR	479870	1296	phosphate regulon sensor protein	544	ECs0450.fasta
ECs0451		481572	1320	branched-chain amino acid ABC transporter substrate-binding protein	494	ECs0451.fasta
ECs0452	proY	482967	1374	permease	500	ECs0452.fasta
ECs0455		487967	582	ACP phosphodieterase	290	ECs0455.fasta
ECs0456	queA	488641	1071	S-adenosylmethionine--tRNA ribosyltransferase-isomerase	398	ECs0456.fasta
ECs0457	tgt	489766	1128	queuine tRNA-ribosyltransferase	337	ECs0457.fasta
ECs0458	yajC	490916	333	preprotein translocase subunit YajC	110	ECs0458.fasta
ECs0459	secD	491276	1848	preprotein translocase subunit SecD	519	ECs0459.fasta
ECs0460	secF	493134	972	preprotein translocase subunit SecF	358	ECs0460.fasta
ECs0463		494860	348	hypothetical protein	157	ECs0463.fasta
ECs0464		495384	885	nucleoside-specific channel-forming protein Tsx	310	ECs0464.fasta
ECs0465		496567	540	hypothetical protein	287	ECs0465.fasta
ECs0466	nrdR	497257	450	transcriptional regulator NrdR	143	ECs0466.fasta
ECs0467	ribD	497710	1104	bifunctional diaminohydroxyphosphoribosylaminopyrimidine deaminase/5-amino-6-(5-phosphoribosylamino)uracil reductase	546	ECs0467.fasta
ECs0468	ribH	498902	471	6,7-dimethyl-8-ribityllumazine synthase	140	ECs0468.fasta
ECs0469	nusB	499392	420	transcription antitermination protein NusB	153	ECs0469.fasta
ECs0470		499889	978	thiamine monophosphate kinase	397	ECs0470.fasta
ECs0473		503339	975	NAD(P)H-dependent xylose reductase	476	ECs0473.fasta
ECs0474		504368	1863	1-deoxy-D-xylulose-5-phosphate synthase	617	ECs0474.fasta
ECs0475		506255	900	geranyltranstransferase	386	ECs0475.fasta
ECs0476		507154	243	exodeoxyribonuclease VII small subunit	107	ECs0476.fasta
ECs0477		507602	1449	thiamine biosynthesis protein ThiI	546	ECs0477.fasta
ECs0479		509657	912	2-dehydropantoate 2-reductase	417	ECs0479.fasta
ECs0480		510736	492	nucleotide-binding protein	225	ECs0480.fasta
ECs0481		511355	1365	transporter	529	ECs0481.fasta
ECs0482		512868	891	protoheme IX farnesyltransferase	319	ECs0482.fasta
ECs0483		513770	330	cytochrome o ubiquinol oxidase subunit IV	137	ECs0483.fasta
ECs0485		514703	1992	cytochrome o ubiquinol oxidase subunit I	563	ECs0485.fasta
ECs0486		516716	948	cytochrome o ubiquinol oxidase subunit II	342	ECs0486.fasta
ECs0487	ampG	518123	1476	muropeptide transporter	588	ECs0487.fasta
ECs0488		519642	579	hypothetical protein	234	ECs0488.fasta
ECs0489		520525	318	transcriptional regulator BolA	75	ECs0489.fasta
ECs0490	tig	521186	1299	trigger factor	460	ECs0490.fasta
ECs0491	clpP	522729	624	ATP-dependent Clp protease proteolytic subunit	189	ECs0491.fasta
ECs0492	clpX	523478	1275	ATP-dependent protease ATP-binding protein ClpX	376	ECs0492.fasta
ECs0493		524940	2355	DNA-binding ATP-dependent protease La	631	ECs0493.fasta
ECs0494		527503	273	transcriptional regulator HU subunit beta	68	ECs0494.fasta
ECs0495		527967	1872	peptidyl-prolyl cis-trans isomerase	705	ECs0495.fasta
ECs0496		529989	372	hypothetical protein	248	ECs0496.fasta
ECs0497		530466	399	hypothetical protein	193	ECs0497.fasta
ECs0498		530916	696	queuosine biosynthesis protein QueC	314	ECs0498.fasta
ECs0499		531676	1701	hypothetical protein	770	ECs0499.fasta
ECs0500		533464	831	hypothetical protein	380	ECs0500.fasta
ECs0501		534446	459	LRP-like transcriptional regulator	228	ECs0501.fasta
ECs0503		536699	1782	multidrug transporter membrane\ATP-binding components	677	ECs0503.fasta
ECs0504		538661	339	nitrogen regulatory protein P-II 2	131	ECs0504.fasta
ECs0505		539029	1287	ammonium transporter	497	ECs0505.fasta
ECs0506		540364	861	acyl-CoA thioesterase	363	ECs0506.fasta
ECs0507		541457	558	glycoprotein/polysaccharide metabolism	301	ECs0507.fasta
ECs0508		542047	390	hypothetical protein	206	ECs0508.fasta
ECs0509		542737	354	hypothetical protein	168	ECs0509.fasta
ECs0510		543132	1557	hypothetical protein	651	ECs0510.fasta
ECs0511		544846	471	hypothetical protein	191	ECs0511.fasta
ECs0512		545432	552	maltose O-acetyltransferase	319	ECs0512.fasta
ECs0513		546155	219	hemolysin expression-modulating protein	46	ECs0513.fasta
ECs0514		546399	375	hypothetical protein	128	ECs0514.fasta
ECs0515		547319	3150	acridine efflux pump	873	ECs0515.fasta
ECs0516		550491	1194	acridine efflux pump	425	ECs0516.fasta
ECs0517		551826	648	AcrR family transcriptional regulator	370	ECs0517.fasta
ECs0518		552601	3363	potassium efflux protein KefA	945	ECs0518.fasta
ECs0520		556180	528	primosomal replication protein N''	294	ECs0520.fasta
ECs0521		556777	378	hypothetical protein	151	ECs0521.fasta
ECs0522		557307	552	adenine phosphoribosyltransferase	236	ECs0522.fasta
ECs0523		557987	1932	DNA polymerase III subunits gamma and tau	635	ECs0523.fasta
ECs0524		559971	330	hypothetical protein	124	ECs0524.fasta
ECs0525	recR	560300	606	recombination protein RecR	264	ECs0525.fasta
ECs0526		561015	1875	heat shock protein 90	655	ECs0526.fasta
ECs0527	adk	563070	645	adenylate kinase	250	ECs0527.fasta
ECs0528	hemH	563846	963	ferrochelatase	426	ECs0528.fasta
ECs0529		564805	960	acetyl esterase	435	ECs0529.fasta
ECs0530		565916	1305	inosine-guanosine kinase	452	ECs0530.fasta
ECs0531		567353	1677	cation:proton antiport protein	593	ECs0531.fasta
ECs0532		569266	1221	fosmidomycin resistance protein	616	ECs0532.fasta
ECs0533	ushA	570704	1653	bifunctional UDP-sugar hydrolase/5'-nucleotidase periplasmic	689	ECs0533.fasta
ECs0534		572393	480	hypothetical protein	228	ECs0534.fasta
ECs0535		573076	795	ligase	380	ECs0535.fasta
ECs0536		573954	396	hypothetical protein	154	ECs0536.fasta
ECs0537	copA	574564	2505	copper exporting ATPase	883	ECs0537.fasta
ECs0538		577330	933	glutaminase	430	ECs0538.fasta
ECs0539		578265	1293	amino acid/amine transport protein	505	ECs0539.fasta
ECs0545		605156	408	DNA-binding transcriptional regulator CueR	222	ECs0545.fasta
ECs0552		608653	918	protease	352	ECs0552.fasta
ECs0554		610380	780	metal resistance protein	319	ECs0554.fasta
ECs0555		611222	855	thioredoxin-like protein	431	ECs0555.fasta
ECs0556		612137	810	short chain dehydrogenase	392	ECs0556.fasta
ECs0557		613530	687	ABC transporter ATP-binding protein	368	ECs0557.fasta
ECs0559		614213	2415	oxidoreductase	980	ECs0559.fasta
ECs0563		622238	372	hypothetical protein	94	ECs0563.fasta
ECs0564		622725	1095	tRNA 2-selenouridine synthase	501	ECs0564.fasta
ECs0565		623888	927	AllS family transcriptional regulator	479	ECs0565.fasta
ECs0566		625044	483	ureidoglycolate hydrolase	282	ECs0566.fasta
ECs0567		625604	816	DNA-binding transcriptional repressor AllR	366	ECs0567.fasta
ECs0568		626509	1782	glyoxylate carboligase	710	ECs0568.fasta
ECs0569		628303	777	hydroxypyruvate isomerase	420	ECs0569.fasta
ECs0570		629180	879	tartronic semialdehyde reductase	427	ECs0570.fasta
ECs0575		633073	1302	purine permease YbbY	576	ECs0575.fasta
ECs0576		634396	1146	glycerate kinase	538	ECs0576.fasta
ECs0577		635769	786	hypothetical protein	390	ECs0577.fasta
ECs0578		636565	1236	allantoate amidohydrolase	594	ECs0578.fasta
ECs0579		637822	1050	ureidoglycolate dehydrogenase	555	ECs0579.fasta
ECs0580		639188	1668	membrane protein FdrA	750	ECs0580.fasta
ECs0581		641123	1002	hypothetical protein	531	ECs0581.fasta
ECs0582		642135	816	carboxylase	468	ECs0582.fasta
ECs0583		642947	894	carbamate kinase	558	ECs0583.fasta
ECs0584		643979	1068	phosphoribosylaminoimidazole carboxylase ATPase subunit	517	ECs0584.fasta
ECs0585		645043	510	phosphoribosylaminoimidazole carboxylase catalytic subunit	245	ECs0585.fasta
ECs0586		645670	723	UDP-2,3-diacylglucosamine hydrolase	368	ECs0586.fasta
ECs0587		646395	495	peptidyl-prolyl cis-trans isomerase B	196	ECs0587.fasta
ECs0588	cysS	647063	1386	cysteinyl-tRNA synthetase	495	ECs0588.fasta
ECs0589		648484	522	hypothetical protein	307	ECs0589.fasta
ECs0590		649113	213	hypothetical protein	130	ECs0590.fasta
ECs0591		649327	867	bifunctional 5,10-methylene-tetrahydrofolate dehydrogenase/ 5,10-methylene-tetrahydrofolate cyclohydrolase	345	ECs0591.fasta
ECs0592		650664	543	fimbrial-like protein	213	ECs0592.fasta
ECs0593		651426	693	chaperone	293	ECs0593.fasta
ECs0594		652149	2610	outer membrane protein	723	ECs0594.fasta
ECs0596		655789	516	fimbrial protein	239	ECs0596.fasta
ECs0597		656307	633	transcriptional regulator FimZ	279	ECs0597.fasta
ECs0598		657304	762	EnvY	293	ECs0598.fasta
ECs0599		658248	891	hypothetical protein	417	ECs0599.fasta
ECs0600		659139	2973	bacteriophage N4 receptor, outer membrane subunit	1100	ECs0600.fasta
ECs0606		672998	462	hypothetical protein	126	ECs0606.fasta
ECs0608		675982	1449	sensor kinase CusS	429	ECs0608.fasta
ECs0611		679666	333	copper-binding protein	229	ECs0611.fasta
ECs0612		680014	1224	copper/silver efflux system membrane fusion protein CusB	563	ECs0612.fasta
ECs0613		681249	3138	inner membrane component for iron transport	1171	ECs0613.fasta
ECs0614		684488	1377	phenylalanine transporter	528	ECs0614.fasta
ECs0615		685932	1248	transport	436	ECs0615.fasta
ECs0616		687287	654	dihydropteridine reductase	394	ECs0616.fasta
ECs0617		688034	369	hypothetical protein	194	ECs0617.fasta
ECs0618		688467	249	hypothetical protein	157	ECs0618.fasta
ECs0619		688781	1119	carboxylate-amine ligase	546	ECs0619.fasta
ECs0622		691115	630	phosphopantetheinyltransferase component of enterobactin synthase multienzyme complex	257	ECs0622.fasta
ECs0623		691910	2241	outer membrane receptor FepA	943	ECs0623.fasta
ECs0624		694471	1125	enterobactin/ferric enterobactin esterase	498	ECs0624.fasta
ECs0625	entF	695813	3882	enterobactin synthase subunit F	1269	ECs0625.fasta
ECs0626		699910	1134	ferric enterobactin transport protein FepE	613	ECs0626.fasta
ECs0627		701040	816	iron-enterobactin transporter ATP-binding protein	359	ECs0627.fasta
ECs0628		701852	993	iron-enterobactin transporter permease	469	ECs0628.fasta
ECs0629		702841	1005	iron-enterobactin transporter membrane protein	485	ECs0629.fasta
ECs0630		703956	1251	enterobactin exporter EntS	575	ECs0630.fasta
ECs0631		705210	957	iron-enterobactin transporter periplasmic binding protein	444	ECs0631.fasta
ECs0632		706355	1176	isochorismate synthase	507	ECs0632.fasta
ECs0633	entE	707540	1611	enterobactin synthase subunit E	688	ECs0633.fasta
ECs0634		709164	858	2,3-dihydro-2,3-dihydroxybenzoate synthetase	429	ECs0634.fasta
ECs0635		710021	747	2,3-dihydroxybenzoate-2,3-dehydrogenase	433	ECs0635.fasta
ECs0636		710770	414	hypothetical protein	241	ECs0636.fasta
ECs0637		711364	2106	carbon starvation protein	727	ECs0637.fasta
ECs0638		713858	1089	hypothetical protein	542	ECs0638.fasta
ECs0639		715055	1161	aminotransferase	555	ECs0639.fasta
ECs0641		716818	1221	hypothetical protein	524	ECs0641.fasta
ECs0642		718185	903	LysR family transcriptional regulator	389	ECs0642.fasta
ECs0643	dsbG	719297	747	disulfide isomerase/thiol-disulfide oxidase	338	ECs0643.fasta
ECs0644		720415	564	alkyl hydroperoxide reductase	183	ECs0644.fasta
ECs0645		721077	1596	alkyl hydroperoxide reductase	587	ECs0645.fasta
ECs0646		722793	429	hypothetical protein	194	ECs0646.fasta
ECs0647		723442	1239	oxidoreductase	326	ECs0647.fasta
ECs0648		724761	462	hypothetical protein	103	ECs0648.fasta
ECs0650		725551	807	ribonuclease I	368	ECs0650.fasta
ECs0651		726471	1464	hypothetical protein	494	ECs0651.fasta
ECs0652	citG	727985	879	triphosphoribosyl-dephospho-CoA synthase	507	ECs0652.fasta
ECs0654		729393	1533	citrate lyase subunit alpha	553	ECs0654.fasta
ECs0655		730936	909	citrate lyase subunit beta	443	ECs0655.fasta
ECs0656		731841	297	citrate lyase subunit gamma	117	ECs0656.fasta
ECs0657		732152	1059	citrate lyase synthetase	453	ECs0657.fasta
ECs0658		733590	1659	sensor-type protein	537	ECs0658.fasta
ECs0660	dcuC	735938	1386	C4-dicarboxylate transporter DcuC	512	ECs0660.fasta
ECs0661	pagP	737912	561	palmitoyl transferase	285	ECs0661.fasta
ECs0662	cspE	738647	210	cold shock protein CspE	48	ECs0662.fasta
ECs0663	ccrB	738910	384	camphor resistance protein CrcB	219	ECs0663.fasta
ECs0664		739386	789	amidase	385	ECs0664.fasta
ECs0665	tatE	740303	204	twin arginine translocase E	61	ECs0665.fasta
ECs0666		740607	966	lipoyl synthase	334	ECs0666.fasta
ECs0667		741781	954	DNA-binding transcriptional regulator	366	ECs0667.fasta
ECs0668	lipB	742994	642	lipoate-protein ligase B	268	ECs0668.fasta
ECs0669		743736	264	hypothetical protein	60	ECs0669.fasta
ECs0670		744109	1212	D-alanyl-D-alanine carboxypeptidase	409	ECs0670.fasta
ECs0671		745460	1089	rare lipoprotein A	526	ECs0671.fasta
ECs0672		746559	1113	cell wall shape-determining protein	373	ECs0672.fasta
ECs0673		747674	1902	penicillin-binding protein 2	621	ECs0673.fasta
ECs0674		749606	468	rRNA large subunit methyltransferase	175	ECs0674.fasta
ECs0675		750077	318	hypothetical protein	122	ECs0675.fasta
ECs0676		750654	612	PhpB	357	ECs0676.fasta
ECs0677	nadD	751289	642	nicotinic acid mononucleotide adenylyltransferase	287	ECs0677.fasta
ECs0678	holA	751932	1032	DNA polymerase III subunit delta	459	ECs0678.fasta
ECs0679		752963	582	LPS-assembly lipoprotein RlpB	272	ECs0679.fasta
ECs0680	leuS	753559	2583	leucyl-tRNA synthetase	716	ECs0680.fasta
ECs0681		756377	483	hypothetical protein	219	ECs0681.fasta
ECs0682		756929	588	hypothetical protein	198	ECs0682.fasta
ECs0683		758071	708	hypothetical protein	288	ECs0683.fasta
ECs0684		758775	1428	hypothetical protein	440	ECs0684.fasta
ECs0685		760212	555	hypothetical protein	197	ECs0685.fasta
ECs0686		760868	708	tRNA ligase	244	ECs0686.fasta
ECs0689		763083	1671	molecular chaperone DnaK	567	ECs0689.fasta
ECs0690	rihA	764837	936	ribonucleoside hydrolase 1	428	ECs0690.fasta
ECs0691		765890	726	glutamate/aspartate ABC transporter ATP-binding protein	308	ECs0691.fasta
ECs0692		766615	675	glutamate/aspartate transport system permease	331	ECs0692.fasta
ECs0693		767289	741	glutamate/aspartate transport system permease	393	ECs0693.fasta
ECs0694		768199	909	glutamate and aspartate transporter subunit	410	ECs0694.fasta
ECs0696		771067	879	transporter	274	ECs0696.fasta
ECs0697		772035	468	metalloprotease	209	ECs0697.fasta
ECs0698		772499	1080	ATP-binding protein in pho regulon	458	ECs0698.fasta
ECs0699		773692	1425	(dimethylallyl)adenosine tRNA methylthiotransferase	522	ECs0699.fasta
ECs0700	ubiF	775262	1176	2-octaprenyl-3-methyl-6-methoxy-1,4-benzoquinol hydroxylase	487	ECs0700.fasta
ECs0704	asnB	777676	1665	asparagine synthetase B	563	ECs0704.fasta
ECs0705		779597	753	UMP phosphatase	335	ECs0705.fasta
ECs0706		780397	1221	transcriptional repressor of N-acetylglucosamine operon	439	ECs0706.fasta
ECs0707	nagA	781626	1149	N-acetylglucosamine-6-phosphate deacetylase	483	ECs0707.fasta
ECs0708	nagB	782834	801	glucosamine-6-phosphate deaminase	334	ECs0708.fasta
ECs0709		783967	1947	PTS system N-acetyl glucosamine specific transporter subunit IIABC	725	ECs0709.fasta
ECs0710		786116	1665	glutaminyl-tRNA synthetase	540	ECs0710.fasta
ECs0713		789814	327	hypothetical protein	211	ECs0713.fasta
ECs0714	fur	790224	447	ferric uptake regulator	162	ECs0714.fasta
ECs0715		790959	531	flavodoxin FldA	174	ECs0715.fasta
ECs0716		791629	363	LexA regulated protein	118	ECs0716.fasta
ECs0717		792062	765	hypothetical protein	361	ECs0717.fasta
ECs0718		793011	546	replication initiation regulator SeqA	157	ECs0718.fasta
ECs0719		793582	1641	phosphoglucomutase	533	ECs0719.fasta
ECs0720	potE	795279	1320	putrescine transporter	417	ECs0720.fasta
ECs0721		796595	2199	ornithine decarboxylase	682	ECs0721.fasta
ECs0722		799483	678	KdpE family transcriptional regulator	315	ECs0722.fasta
ECs0723		800157	2685	sensor protein KdpD	994	ECs0723.fasta
ECs0725		803415	2049	potassium-transporting ATPase subunit B	767	ECs0725.fasta
ECs0726		805486	1674	potassium-transporting ATPase subunit A	741	ECs0726.fasta
ECs0727	kdpF	807159	90	potassium-transporting ATPase subunit F	55	ECs0727.fasta
ECs0728		807561	207	hypothetical protein	98	ECs0728.fasta
ECs0730		812233	543	hypothetical protein	207	ECs0730.fasta
ECs0732		815647	510	hypothetical protein	280	ECs0732.fasta
ECs0734		817721	1482	transporter	649	ECs0734.fasta
ECs0735		819473	744	hydrolase-oxidase	318	ECs0735.fasta
ECs0737		820889	933	carboxylase	450	ECs0737.fasta
ECs0739		822581	792	endonuclease VIII	360	ECs0739.fasta
ECs0740		823369	1092	transporter	530	ECs0740.fasta
ECs0745	gltA	829830	1284	type II citrate synthase	356	ECs0745.fasta
ECs0746	sdhC	831822	390	succinate dehydrogenase cytochrome b556 large membrane subunit	141	ECs0746.fasta
ECs0748	sdhA	832552	1767	succinate dehydrogenase flavoprotein subunit	616	ECs0748.fasta
ECs0749	sdhB	834334	717	succinate dehydrogenase iron-sulfur subunit	303	ECs0749.fasta
ECs0751	sucA	835351	2802	2-oxoglutarate dehydrogenase E1	742	ECs0751.fasta
ECs0752		838167	1218	dihydrolipoamide succinyltransferase	472	ECs0752.fasta
ECs0753	sucC	839478	1167	succinyl-CoA synthetase subunit beta	471	ECs0753.fasta
ECs0754		840644	870	succinyl-CoA synthetase subunit alpha	380	ECs0754.fasta
ECs0768		855961	1572	cytochrome d terminal oxidase polypeptide subunit I	428	ECs0768.fasta
ECs0769		857548	1140	cytochrome d terminal oxidase polypeptide subunit II	356	ECs0769.fasta
ECs0770		858815	294	hypothetical protein	136	ECs0770.fasta
ECs0771		859258	405	acyl-CoA thioester hydrolase	131	ECs0771.fasta
ECs0772		859659	693	colicin uptake protein TolQ	223	ECs0772.fasta
ECs0773		860355	429	colicin uptake protein TolR	139	ECs0773.fasta
ECs0775	tolB	862165	1293	translocation protein TolB	415	ECs0775.fasta
ECs0776		863492	522	peptidoglycan-associated outer membrane lipoprotein	156	ECs0776.fasta
ECs0777		864023	792	tol-pal system protein YbgF	295	ECs0777.fasta
ECs0778		865949	1044	quinolinate synthetase	448	ECs0778.fasta
ECs0779		867030	720	protein PnuC	298	ECs0779.fasta
ECs0780		867746	942	zinc transporter ZitB	392	ECs0780.fasta
ECs0781		868801	381	homeobox protein	220	ECs0781.fasta
ECs0782		869497	1053	phospho-2-dehydro-3-deoxyheptonate aldolase	429	ECs0782.fasta
ECs0783	gpmA	870715	753	phosphoglyceromutase	275	ECs0783.fasta
ECs0785		872703	1149	galactokinase	512	ECs0785.fasta
ECs0786		873855	1047	galactose-1-phosphate uridylyltransferase	459	ECs0786.fasta
ECs0787		874911	1029	UDP-galactose-4-epimerase	409	ECs0787.fasta
ECs0788		876189	1473	molybdenum transport ATP-binding protein ModF	627	ECs0788.fasta
ECs0789		877729	789	ModE family transcriptional regulator	329	ECs0789.fasta
ECs0790		878646	150	hypothetical protein	51	ECs0790.fasta
ECs0791	modA	878962	774	molybdate transporter periplasmic protein	375	ECs0791.fasta
ECs0792	modB	879735	690	molybdate ABC transporter permease	311	ECs0792.fasta
ECs0793	modC	880427	1059	molybdate transporter ATP-binding protein	472	ECs0793.fasta
ECs0794		881486	819	phosphotransferase	370	ECs0794.fasta
ECs0795		882459	996	6-phosphogluconolactonase	449	ECs0795.fasta
ECs0796		883495	933	LysR family transcriptional regulator	479	ECs0796.fasta
ECs0797		884632	1053	hypothetical protein	524	ECs0797.fasta
ECs0798		885760	1434	membrane pump protein	639	ECs0798.fasta
ECs0799		887376	2262	hypothetical protein	825	ECs0799.fasta
ECs0800		889778	1284	pectinesterase	536	ECs0800.fasta
ECs0851		929799	477	kinase inhibitor protein	259	ECs0851.fasta
ECs0852		930334	1290	adenosylmethionine-8-amino-7-oxononanoate aminotransferase	556	ECs0852.fasta
ECs0853		931710	1041	biotin synthase	451	ECs0853.fasta
ECs0854		932747	1155	8-amino-7-oxononanoate synthase	541	ECs0854.fasta
ECs0856	bioD	934636	678	dithiobiotin synthetase	355	ECs0856.fasta
ECs0857		935892	2022	excinuclease ABC subunit B	622	ECs0857.fasta
ECs0858		938104	909	structural protein	380	ECs0858.fasta
ECs0859	moaA	939409	990	molybdenum cofactor biosynthesis protein A	419	ECs0859.fasta
ECs0860		940420	513	molybdenum cofactor biosynthesis protein B	239	ECs0860.fasta
ECs0861	moaC	940935	486	molybdenum cofactor biosynthesis protein MoaC	203	ECs0861.fasta
ECs0863	moaE	941660	453	molybdopterin guanine dinucleotide biosynthesis protein MoaE	248	ECs0863.fasta
ECs0864		942248	705	hypothetical protein	331	ECs0864.fasta
ECs0866		943909	957	hypothetical protein	461	ECs0866.fasta
ECs0867		944865	1242	cardiolipin synthase 2	528	ECs0867.fasta
ECs0868		946103	762	hypothetical protein	379	ECs0868.fasta
ECs0870		947369	1107	hypothetical protein	432	ECs0870.fasta
ECs0872		949612	1737	ABC transporter ATP-binding protein	710	ECs0872.fasta
ECs0874		952339	684	DNA-binding transcriptional regulator	323	ECs0874.fasta
ECs0875		953239	1368	ATP-dependent RNA helicase RhlE	527	ECs0875.fasta
ECs0877	dinG	957510	2151	ATP-dependent DNA helicase DinG	772	ECs0877.fasta
ECs0878		959688	963	glycosyl transferase family protein	455	ECs0878.fasta
ECs0879		960791	1086	hypothetical protein	528	ECs0879.fasta
ECs0880		962105	261	hypothetical protein	153	ECs0880.fasta
ECs0881		962630	267	hypothetical protein	327	ECs0881.fasta
ECs0882		962972	687	hydroxylase	334	ECs0882.fasta
ECs0883		963700	2283	catecholate siderophore receptor Fiu	871	ECs0883.fasta
ECs0884		966247	405	hypothetical protein	274	ECs0884.fasta
ECs0885		966702	1008	SAM-dependent methyltransferase	426	ECs0885.fasta
ECs0886		967706	2226	hypothetical protein	777	ECs0886.fasta
ECs0887	glnQ	970048	723	glutamine ABC transporter ATP-binding protein	303	ECs0887.fasta
ECs0888	glnP	970767	660	glutamine ABC transporter permease	262	ECs0888.fasta
ECs0889	glnH	971564	747	glutamine ABC transporter periplasmic protein	282	ECs0889.fasta
ECs0890		972714	504	DNA starvation/stationary phase protection protein Dps	175	ECs0890.fasta
ECs0891		973516	888	threonine and homoserine efflux system	380	ECs0891.fasta
ECs0892	ompX	974756	516	outer membrane protein X	164	ECs0892.fasta
ECs0893		975320	1584	hypothetical protein	564	ECs0893.fasta
ECs0894		977489	468	manganese transport regulator MntR	195	ECs0894.fasta
ECs0896		979129	921	hypothetical protein	334	ECs0896.fasta
ECs0897		980268	1593	ABC transporter ATP-binding protein	532	ECs0897.fasta
ECs0898		982028	1266	hypothetical protein	413	ECs0898.fasta
ECs0899		983445	816	hypothetical protein	335	ECs0899.fasta
ECs0902		986843	900	pyruvate formate-lyase 2 activating enzyme	456	ECs0902.fasta
ECs0903		987873	663	fructose-6-phosphate aldolase	370	ECs0903.fasta
ECs0904		988714	750	molybdopterin biosynthesis protein MoeB	370	ECs0904.fasta
ECs0905		989463	1236	molybdopterin biosynthesis protein MoeA	538	ECs0905.fasta
ECs0908		991887	1839	glutathione transporter ATP-binding protein	677	ECs0908.fasta
ECs0909		993745	1539	transporter	638	ECs0909.fasta
ECs0910		995301	921	transport system permease	430	ECs0910.fasta
ECs0911		996224	912	transport system permease	399	ECs0911.fasta
ECs0912		997313	2349	hypothetical protein	942	ECs0912.fasta
ECs0913		999669	1329	hypothetical protein	584	ECs0913.fasta
ECs0915	rimO	1001998	1326	ribosomal protein S12 methylthiotransferase	464	ECs0915.fasta
ECs0916	bssR	1003536	384	biofilm formation regulatory protein BssR	132	ECs0916.fasta
ECs0917		1004030	1116	dehydrogenase	473	ECs0917.fasta
ECs0918		1005142	627	transferase	278	ECs0918.fasta
ECs0919		1006014	1203	D-alanyl-D-alanine carboxypeptidase	452	ECs0919.fasta
ECs0920		1007263	759	DeoR family transcriptional regulator	316	ECs0920.fasta
ECs0921		1008079	597	undecaprenyl pyrophosphate phosphatase	268	ECs0921.fasta
ECs0922		1008960	1233	proton motive force efflux pump	540	ECs0922.fasta
ECs0923		1010233	285	hypothetical protein	138	ECs0923.fasta
ECs0924		1010603	816	hypothetical protein	376	ECs0924.fasta
ECs0925		1011418	1209	DeoR family transcriptional regulator	506	ECs0925.fasta
ECs0926		1012710	537	DeoR family transcriptional regulator	291	ECs0926.fasta
ECs0927		1013421	1686	hypothetical protein	429	ECs0927.fasta
ECs0928		1015376	378	hypothetical protein	143	ECs0928.fasta
ECs0929	grxA	1015783	258	glutaredoxin	111	ECs0929.fasta
ECs0931		1016471	723	nitroreductase A	549	ECs0931.fasta
ECs0932		1017254	903	ribosomal protein S6 modification protein	395	ECs0932.fasta
ECs0933		1018244	477	sensory transduction regulator	152	ECs0933.fasta
ECs0934		1019071	1113	putrescine ABC transporter periplasmic-binding protein	526	ECs0934.fasta
ECs0935	potG	1020278	1134	putrescine transporter ATP-binding protein	538	ECs0935.fasta
ECs0936		1021421	954	putrescine ABC transporter membrane protein	449	ECs0936.fasta
ECs0937		1022371	846	putrescine ABC transporter membrane protein	439	ECs0937.fasta
ECs0938		1023276	489	hypothetical protein	247	ECs0938.fasta
ECs0939	rumB	1023805	1128	23S rRNA methyluridine methyltransferase	79	ECs0939.fasta
ECs0943		1028441	732	arginine ABC transporter substrate-binding protein	283	ECs0943.fasta
ECs0944	artM	1029463	669	arginine transporter permease ArtM	306	ECs0944.fasta
ECs0945		1030131	717	arginine transporter permease ArtQ	331	ECs0945.fasta
ECs0946		1030854	732	arginine ABC transporter substrate-binding protein	282	ECs0946.fasta
ECs0947	artP	1031603	729	arginine transporter ATP-binding protein	250	ECs0947.fasta
ECs0952		1035705	324	hypothetical protein	155	ECs0952.fasta
ECs0953		1036025	831	regulator	412	ECs0953.fasta
ECs0954		1036852	1050	nucleotide di-P-sugar epimerase or dehydratase	408	ECs0954.fasta
ECs0955		1037964	1431	dTDP-glucose enzyme	594	ECs0955.fasta
ECs0956		1039405	1002	L-threonine aldolase	513	ECs0956.fasta
ECs0957		1040443	1719	pyruvate dehydrogenase	713	ECs0957.fasta
ECs0958		1042294	969	HCP oxidoreductase	454	ECs0958.fasta
ECs0959		1043274	1653	hydroxylamine reductase	637	ECs0959.fasta
ECs0960		1045070	900	surface protein	377	ECs0960.fasta
ECs0961		1046427	696	aquaporin Z	356	ECs0961.fasta
ECs0962		1047548	1659	hypothetical protein	563	ECs0962.fasta
ECs0963		1049203	993	hypothetical protein	333	ECs0963.fasta
ECs0964		1050310	1116	macrolide transporter subunit MacA	445	ECs0964.fasta
ECs0965		1051422	1947	macrolide transporter ATP-binding /permease	717	ECs0965.fasta
ECs0966		1053441	225	stationary phase/starvation inducible regulatory protein CspD	64	ECs0966.fasta
ECs0967	clpS	1053988	321	ATP-dependent Clp protease adaptor protein ClpS	104	ECs0967.fasta
ECs0968	clpA	1054339	2277	ATP-dependent Clp protease ATP-binding protein	698	ECs0968.fasta
ECs0969	infA	1057302	219	translation initiation factor IF-1	46	ECs0969.fasta
ECs0970	aat	1057805	705	leucyl/phenylalanyl-tRNA--protein transferase	359	ECs0970.fasta
ECs0971		1058551	1722	cysteine/glutathione ABC transporter membrane/ATP-binding protein	677	ECs0971.fasta
ECs0972		1060273	1767	cysteine/glutathione ABC transporter membrane/ATP-binding protein	644	ECs0972.fasta
ECs0973		1062162	966	thioredoxin reductase	371	ECs0973.fasta
ECs0974		1063672	495	leucine-responsive transcriptional regulator	149	ECs0974.fasta
ECs0976	lolA	1068481	615	outer-membrane lipoprotein carrier protein	239	ECs0976.fasta
ECs0977		1069106	1344	recombination factor protein RarA	467	ECs0977.fasta
ECs0978		1070540	1293	seryl-tRNA synthetase	425	ECs0978.fasta
ECs0979		1072071	2445	anaerobic dimethyl sulfoxide reductase subunit A	846	ECs0979.fasta
ECs0980		1074526	618	anaerobic dimethyl sulfoxide reductase subunit B	248	ECs0980.fasta
ECs0981		1075145	864	anaerobic dimethyl sulfoxide reductase subunit C	387	ECs0981.fasta
ECs0982		1076044	627	hypothetical protein	288	ECs0982.fasta
ECs0983		1076985	1149	MFS family transporter protein	434	ECs0983.fasta
ECs0984		1078151	1623	transport	513	ECs0984.fasta
ECs0985	pflA	1079983	741	pyruvate formate lyase-activating enzyme 1	289	ECs0985.fasta
ECs0986		1080915	2283	formate acetyltransferase 1	620	ECs0986.fasta
ECs0987		1083252	858	formate transporter	306	ECs0987.fasta
ECs0988		1084515	1761	hypothetical protein	604	ECs0988.fasta
ECs0989		1086405	693	hypothetical protein	310	ECs0989.fasta
ECs0990		1087296	1089	phosphoserine aminotransferase	423	ECs0990.fasta
ECs0991		1088455	1284	3-phosphoshikimate 1-carboxyvinyltransferase	434	ECs0991.fasta
ECs0992		1089883	789	heat shock protein	344	ECs0992.fasta
ECs0993	cmk	1090844	684	cytidylate kinase	246	ECs0993.fasta
ECs0994	rpsA	1091638	1674	30S ribosomal protein S1	493	ECs0994.fasta
ECs0995	ihfB	1093471	285	integration host factor subunit beta	56	ECs0995.fasta
ECs0996		1093962	2265	hypothetical protein	855	ECs0996.fasta
ECs0997		1096263	1749	lipid transporter ATP-binding protein/permease	388	ECs0997.fasta
ECs0998	lpxK	1098008	987	tetraacyldisaccharide 4'-kinase	434	ECs0998.fasta
ECs0999		1099031	1233	hypothetical protein	555	ECs0999.fasta
ECs1000		1100315	183	hypothetical protein	106	ECs1000.fasta
ECs1001		1100494	747	3-deoxy-manno-octulosonate cytidylyltransferase	275	ECs1001.fasta
ECs1002		1101394	894	hypothetical protein	348	ECs1002.fasta
ECs1004		1103179	786	metallothionein SmtA	316	ECs1004.fasta
ECs1005		1103961	1323	condesin subunit F	422	ECs1005.fasta
ECs1007	mukB	1105968	4461	cell division protein MukB	1118	ECs1007.fasta
ECs1008		1110689	1848	hypothetical protein	725	ECs1008.fasta
ECs1009		1112717	549	hypothetical protein	188	ECs1009.fasta
ECs1010		1113292	648	hypothetical protein	297	ECs1010.fasta
ECs1011		1113990	1191	aromatic amino acid aminotransferase	395	ECs1011.fasta
ECs1012		1115365	1089	outer membrane protein F	279	ECs1012.fasta
ECs1013	asnC	1117056	1401	asparaginyl-tRNA synthetase	422	ECs1013.fasta
ECs1014		1118625	1203	nicotinate phosphoribosyltransferase	447	ECs1014.fasta
ECs1015	pepN	1120093	2613	aminopeptidase	787	ECs1015.fasta
ECs1017	ssuC	1123512	792	alkanesulfonate transporter permease	376	ECs1017.fasta
ECs1018		1124315	1146	alkanesulfonate monooxygenase	564	ECs1018.fasta
ECs1019		1125457	960	alkanesulfonate transporter substrate-binding subunit	482	ECs1019.fasta
ECs1022		1127962	702	chaperone	284	ECs1022.fasta
ECs1029		1134239	1011	dihydroorotate dehydrogenase 2	355	ECs1029.fasta
ECs1030		1135423	543	hypothetical protein	225	ECs1030.fasta
ECs1031		1135962	1110	hypothetical protein	465	ECs1031.fasta
ECs1032	rlmL	1137315	2109	23S rRNA m(2)G2445 methyltransferase	794	ECs1032.fasta
ECs1033		1139435	1908	ABC transporter ATPase	679	ECs1033.fasta
ECs1034		1141472	1254	paraquat-inducible protein A	480	ECs1034.fasta
ECs1035		1142730	1641	paraquat-inducible protein B	486	ECs1035.fasta
ECs1036		1144382	549	hypothetical protein	274	ECs1036.fasta
ECs1037		1145186	168	ribosome modulation factor	49	ECs1037.fasta
ECs1038		1145423	519	3-hydroxydecanoyl-ACP dehydratase	216	ECs1038.fasta
ECs1039		1146010	1761	ATP-dependent protease	611	ECs1039.fasta
ECs1040		1147956	453	hypothetical protein	176	ECs1040.fasta
ECs1041		1148484	1041	outer membrane protein A	232	ECs1041.fasta
ECs1042		1149881	510	SOS cell division inhibitor	194	ECs1042.fasta
ECs1044		1151201	2163	hypothetical protein	677	ECs1044.fasta
ECs1045		1153373	447	hypothetical protein	166	ECs1045.fasta
ECs1046	helD	1153942	2055	DNA helicase IV	771	ECs1046.fasta
ECs1047	mgsA	1156028	459	methylglyoxal synthase	164	ECs1047.fasta
ECs1048		1156582	663	hypothetical protein	289	ECs1048.fasta
ECs1049		1157417	414	hypothetical protein	227	ECs1049.fasta
ECs1050		1157875	318	heat shock protein HspQ	105	ECs1050.fasta
ECs1051		1158250	1191	oxidoreductase	527	ECs1051.fasta
ECs1052		1159535	279	acylphosphatase	211	ECs1052.fasta
ECs1053		1159810	330	sulfur transfer protein TusE	132	ECs1053.fasta
ECs1054		1160230	660	hypothetical protein	294	ECs1054.fasta
ECs1128		1211259	1119	hydrogenase-1 small subunit	500	ECs1128.fasta
ECs1129		1212374	1794	hydrogenase 1 large subunit	649	ECs1129.fasta
ECs1130		1214186	708	hydrogenase 1 b-type cytochrome subunit	312	ECs1130.fasta
ECs1131		1214890	588	hydrogenase 1 maturation protease	296	ECs1131.fasta
ECs1132		1215474	399	hydrogenase-1 operon protein HyaE	215	ECs1132.fasta
ECs1133		1215869	858	hydrogenase-1 operon protein HyaF	412	ECs1133.fasta
ECs1134		1216860	1545	third cytochrome oxidase subunit I	636	ECs1134.fasta
ECs1135		1218416	1137	third cytochrome oxidase subunit II	494	ECs1135.fasta
ECs1136		1219737	1305	phosphoanhydride phosphorylase	564	ECs1136.fasta
ECs1137		1221161	2181	cryptic autophosphorylating protein tyrosine kinase Etk	761	ECs1137.fasta
ECs1139		1223795	1140	hypothetical protein	350	ECs1139.fasta
ECs1140		1224980	2097	hypothetical protein	582	ECs1140.fasta
ECs1141		1227076	747	hypothetical protein	303	ECs1141.fasta
ECs1142		1227819	645	regulator	244	ECs1142.fasta
ECs1143		1228570	324	hypothetical protein	174	ECs1143.fasta
ECs1144		1229317	213	cold shock-like protein	110	ECs1144.fasta
ECs1145		1229815	213	cold shock protein CspG	103	ECs1145.fasta
ECs1146		1230201	231	cold shock gene	116	ECs1146.fasta
ECs1149		1234614	1029	TMAO reductase system periplasmic protein TorT	451	ECs1149.fasta
ECs1151		1236437	1173	trimethylamine N-oxide reductase cytochrome c-type subunit	517	ECs1151.fasta
ECs1152		1237609	2547	trimethylamine N-oxide reductase subunit	832	ECs1152.fasta
ECs1153	torD	1240152	600	chaperone protein TorD	340	ECs1153.fasta
ECs1154		1240905	306	chaperone-modulator protein CbpM	156	ECs1154.fasta
ECs1155		1241210	921	curved DNA-binding protein CbpA	406	ECs1155.fasta
ECs1158		1243938	1242	glucose-1-phosphatase/inositol phosphatase	538	ECs1158.fasta
ECs1159		1245217	228	hypothetical protein	86	ECs1159.fasta
ECs1252		1309331	1329	transporter	651	ECs1252.fasta
ECs1253		1310680	495	hypothetical protein	309	ECs1253.fasta
ECs1254		1311185	591	hypothetical protein	353	ECs1254.fasta
ECs1255		1311785	801	acetyltransferase	430	ECs1255.fasta
ECs1256		1312593	387	hypothetical protein	235	ECs1256.fasta
ECs1257		1312991	696	synthetase	384	ECs1257.fasta
ECs1258		1313683	1095	hypothetical protein	505	ECs1258.fasta
ECs1259		1315062	639	tet operon regulator	318	ECs1259.fasta
ECs1260	putA	1315740	3963	trifunctional transcriptional regulator/proline dehydrogenase/pyrroline-5-carboxylate dehydrogenase	1210	ECs1260.fasta
ECs1261		1320125	1509	major sodium/proline symporter	626	ECs1261.fasta
ECs1263		1324307	831	cytochrome	393	ECs1263.fasta
ECs1264		1325195	1128	hypothetical protein	528	ECs1264.fasta
ECs1265		1326328	1272	hypothetical protein	581	ECs1265.fasta
ECs1410		1456987	978	dehydrogenase	435	ECs1410.fasta
ECs1411		1458019	738	hydrolase	311	ECs1411.fasta
ECs1412		1458780	555	oxidoreductase component	289	ECs1412.fasta
ECs1413		1459406	522	hypothetical protein	289	ECs1413.fasta
ECs1414		1459991	834	protein CsgG	351	ECs1414.fasta
ECs1415		1460851	417	curli assembly protein CsgF	201	ECs1415.fasta
ECs1416		1461292	390	curli assembly protein CsgE	186	ECs1416.fasta
ECs1417		1461686	651	DNA-binding transcriptional regulator CsgD	268	ECs1417.fasta
ECs1418		1462748	240	hypothetical protein	92	ECs1418.fasta
ECs1419		1463090	456	curlin minor subunit	201	ECs1419.fasta
ECs1420		1463586	459	cryptic curlin major subunit	205	ECs1420.fasta
ECs1421	csgC	1464103	333	autoagglutination protein	180	ECs1421.fasta
ECs1422		1464556	312	hypothetical protein	178	ECs1422.fasta
ECs1424		1465437	1482	synthase	589	ECs1424.fasta
ECs1425	mdoC	1466926	1158	glucans biosynthesis protein	528	ECs1425.fasta
ECs1427		1469974	2574	glucosyltransferase MdoH	795	ECs1427.fasta
ECs1428		1472720	228	hypothetical protein	130	ECs1428.fasta
ECs1429		1472948	375	hypothetical protein	187	ECs1429.fasta
ECs1432		1474803	921	lipid A biosynthesis lauroyl acyltransferase	335	ECs1432.fasta
ECs1433		1475948	1053	hypothetical protein	446	ECs1433.fasta
ECs1434		1477042	576	hypothetical protein	285	ECs1434.fasta
ECs1435		1477621	567	cytochrome	329	ECs1435.fasta
ECs1436		1478448	141	hypothetical protein	68	ECs1436.fasta
ECs1437	solA	1478609	1119	N-methyltryptophan oxidase	520	ECs1437.fasta
ECs1438	bssS	1479842	255	biofilm formation regulatory protein BssS	68	ECs1438.fasta
ECs1439		1480386	246	DNA damage-inducible protein I	128	ECs1439.fasta
ECs1440		1480705	1047	dihydroorotase	453	ECs1440.fasta
ECs1441		1481857	561	hypothetical protein	254	ECs1441.fasta
ECs1442		1482551	648	glutaredoxin	328	ECs1442.fasta
ECs1443		1483262	1209	multidrug resistance protein MdtH	532	ECs1443.fasta
ECs1444		1484706	585	ribosomal-protein-S5-alanine N-acetyltransferase	233	ECs1444.fasta
ECs1445		1485301	648	hypothetical protein	350	ECs1445.fasta
ECs1446		1485950	924	hypothetical protein	494	ECs1446.fasta
ECs1447		1486983	1536	hypothetical protein	564	ECs1447.fasta
ECs1448		1488558	417	flagella synthesis protein FlgN	233	ECs1448.fasta
ECs1449		1488979	294	anti-sigma-28 factor FlgM	168	ECs1449.fasta
ECs1450	flgA	1489348	660	flagellar basal body P-ring biosynthesis protein FlgA	364	ECs1450.fasta
ECs1451	flgB	1490162	417	flagellar basal-body rod protein FlgB	191	ECs1451.fasta
ECs1452	flgC	1490582	405	flagellar basal body rod protein FlgC	221	ECs1452.fasta
ECs1453	flgD	1490998	696	flagellar basal body rod modification protein	407	ECs1453.fasta
ECs1454	flgE	1491718	1206	flagellar hook protein FlgE	554	ECs1454.fasta
ECs1455	flgF	1492943	756	flagellar basal body rod protein FlgF	471	ECs1455.fasta
ECs1456	flgG	1493836	783	flagellar basal body rod protein FlgG	383	ECs1456.fasta
ECs1457	flgH	1494671	699	flagellar basal body L-ring protein	330	ECs1457.fasta
ECs1458	flgI	1495378	1101	flagellar basal body P-ring protein	499	ECs1458.fasta
ECs1459	flgJ	1496478	942	flagellar rod assembly protein/muramidase FlgJ	478	ECs1459.fasta
ECs1460	flgK	1497485	1644	flagellar hook-associated protein FlgK	741	ECs1460.fasta
ECs1461	flgL	1499140	954	flagellar hook-associated protein FlgL	466	ECs1461.fasta
ECs1462	rne	1500288	3186	ribonuclease E	1003	ECs1462.fasta
ECs1463		1503554	375	hypothetical protein	82	ECs1463.fasta
ECs1464		1504046	960	23S rRNA pseudouridylate synthase C	420	ECs1464.fasta
ECs1465	maf	1505106	585	Maf-like protein	274	ECs1465.fasta
ECs1466		1505889	522	hypothetical protein	174	ECs1466.fasta
ECs1467	rpmF	1506462	174	50S ribosomal protein L32	55	ECs1467.fasta
ECs1468		1506716	1071	glycerol-3-phosphate acyltransferase PlsX	380	ECs1468.fasta
ECs1469		1507854	954	3-oxoacyl-ACP synthase	357	ECs1469.fasta
ECs1470		1508823	930	ACP S-malonyltransferase	420	ECs1470.fasta
ECs1471	fabG	1509765	735	3-ketoacyl-ACP reductase	242	ECs1471.fasta
ECs1472	acpP	1510710	237	acyl carrier protein	57	ECs1472.fasta
ECs1473		1511034	1242	3-oxoacyl-ACP synthase	368	ECs1473.fasta
ECs1474		1512395	810	4-amino-4-deoxychorismate lyase	368	ECs1474.fasta
ECs1475		1513207	1023	hypothetical protein	459	ECs1475.fasta
ECs1477		1514857	1005	DNA polymerase III subunit delta'	522	ECs1477.fasta
ECs1478		1515872	798	metallodependent hydrolase	343	ECs1478.fasta
ECs1479		1516964	1434	PTS system glucose-specific transporter subunit IIBC	464	ECs1479.fasta
ECs1480		1518457	2190	ferric-rhodotorulic acid outer membrane transporter	922	ECs1480.fasta
ECs1481		1520974	378	purine nucleoside phosphoramidase	149	ECs1481.fasta
ECs1482		1521354	378	hypothetical protein	185	ECs1482.fasta
ECs1484	thiK	1522367	825	thiamine kinase	400	ECs1484.fasta
ECs1485		1523202	1026	beta-hexosaminidase	447	ECs1485.fasta
ECs1486		1524250	543	hypothetical protein	242	ECs1486.fasta
ECs1487		1525192	1305	NADH dehydrogenase	531	ECs1487.fasta
ECs1488		1526723	540	hypothetical protein	247	ECs1488.fasta
ECs1489		1527324	633	hypothetical protein	275	ECs1489.fasta
ECs1490		1528197	258	hypothetical protein	127	ECs1490.fasta
ECs1491		1528537	963	hypothetical protein	465	ECs1491.fasta
ECs1492		1529643	3447	transcription-repair coupling factor	1108	ECs1492.fasta
ECs1493		1533217	1074	hypothetical protein	538	ECs1493.fasta
ECs1494		1534552	1200	outer membrane-specific lipoprotein transporter subunit LolC	501	ECs1494.fasta
ECs1496		1536445	1245	outer membrane-specific lipoprotein transporter subunit LolE	513	ECs1496.fasta
ECs1497		1537718	912	N-acetyl-D-glucosamine kinase	438	ECs1497.fasta
ECs1498		1538645	822	NAD-dependent deacetylase	314	ECs1498.fasta
ECs1499	potD	1539622	1047	spermidine/putrescine ABC transporter substrate-binding protein	457	ECs1499.fasta
ECs1500	potC	1540665	795	spermidine/putrescine ABC transporter membrane protein	295	ECs1500.fasta
ECs1571	potA	1590720	1137	putrescine/spermidine ABC transporter ATPase	368	ECs1571.fasta
ECs1573		1593381	1122	hypothetical protein	487	ECs1573.fasta
ECs1601		1610041	1461	sensor protein PhoQ	532	ECs1601.fasta
ECs1602		1611501	672	PhoP family transcriptional regulator	268	ECs1602.fasta
ECs1603		1612341	1371	adenylosuccinate lyase	466	ECs1603.fasta
ECs1604		1613715	642	hypothetical protein	307	ECs1604.fasta
ECs1605	mnmA	1614392	1107	tRNA-specific 2-thiouridylase MnmA	439	ECs1605.fasta
ECs1606		1615552	462	phosphohydrolase	236	ECs1606.fasta
ECs1607		1616023	624	23S rRNA pseudouridine synthase E	354	ECs1607.fasta
ECs1608		1616848	1251	isocitrate dehydrogenase	648	ECs1608.fasta
ECs1640		1638847	741	major tail protein V	709	ECs1640.fasta
ECs1656		1655842	432	hypothetical protein	171	ECs1656.fasta
ECs1668	minE	1665766	267	cell division topological specificity factor MinE	77	ECs1668.fasta
ECs1669		1666036	813	cell division inhibitor MinD	194	ECs1669.fasta
ECs1670	minC	1666872	696	septum formation inhibitor	219	ECs1670.fasta
ECs1671		1668087	369	hypothetical protein	199	ECs1671.fasta
ECs1672		1668558	402	hypothetical protein	182	ECs1672.fasta
ECs1673		1668988	201	hypothetical protein	62	ECs1673.fasta
ECs1674		1669200	294	hypothetical protein	112	ECs1674.fasta
ECs1675		1669565	660	hypothetical protein	289	ECs1675.fasta
ECs1676		1670316	447	hypothetical protein	151	ECs1676.fasta
ECs1677	hlyE	1670969	918	hemolysin E	254	ECs1677.fasta
ECs1678		1672253	420	DNA polymerase V subunit UmuD	152	ECs1678.fasta
ECs1679	umuC	1672672	1269	DNA polymerase V subunit UmuC	503	ECs1679.fasta
ECs1680		1673986	531	disulfide bond formation protein B	214	ECs1680.fasta
ECs1681	nhaB	1674662	1542	sodium/proton antiporter	542	ECs1681.fasta
ECs1682		1676425	720	fatty acid metabolism regulator	243	ECs1682.fasta
ECs1683		1677196	1533	SpoVR family protein	511	ECs1683.fasta
ECs1684		1679091	1299	D-amino acid dehydrogenase small subunit	579	ECs1684.fasta
ECs1686		1681862	1737	potassium/proton antiporter	569	ECs1686.fasta
ECs1688	ldcA	1683694	915	L,D-carboxypeptidase A	429	ECs1688.fasta
ECs1692		1687569	255	hypothetical protein	171	ECs1692.fasta
ECs1703		1696639	1422	dihydroxyacetone kinase subunit DhaM	570	ECs1703.fasta
ECs1704		1698068	633	dihydroxyacetone kinase subunit DhaL	309	ECs1704.fasta
ECs1705		1698711	1101	dihydroxyacetone kinase subunit DhaK	495	ECs1705.fasta
ECs1708		1702603	1092	GTP-dependent nucleic acid-binding protein EngD	341	ECs1708.fasta
ECs1709		1703811	585	peptidyl-tRNA hydrolase	251	ECs1709.fasta
ECs1710		1704673	279	hypothetical protein	114	ECs1710.fasta
ECs1711		1705006	1653	sulfate transporter YchM	592	ECs1711.fasta
ECs1712		1706810	948	ribose-phosphate pyrophosphokinase	210	ECs1712.fasta
ECs1713	ipk	1707908	852	4-diphosphocytidyl-2-C-methyl-D-erythritol kinase	327	ECs1713.fasta
ECs1714	lolB	1708759	624	outer membrane lipoprotein LolB	288	ECs1714.fasta
ECs1715	hemA	1709596	1257	glutamyl-tRNA reductase	382	ECs1715.fasta
ECs1716	prfA	1710894	1083	peptide chain release factor 1	417	ECs1716.fasta
ECs1717		1711976	834	N5-glutamine S-adenosyl-L-methionine-dependent methyltransferase	359	ECs1717.fasta
ECs1718		1712806	393	transcriptional regulator	199	ECs1718.fasta
ECs1719		1713202	810	transcriptional regulator	335	ECs1719.fasta
ECs1720		1714047	855	2-dehydro-3-deoxyphosphooctonate aldolase	315	ECs1720.fasta
ECs1721		1716091	1101	calcium/sodium:proton antiporter	410	ECs1721.fasta
ECs1722	chaB	1717461	231	cation transport regulator	110	ECs1722.fasta
ECs1723		1717828	720	cation transport regulator	340	ECs1723.fasta
ECs1724		1718591	354	hypothetical protein	178	ECs1724.fasta
ECs1725		1719271	1254	hypothetical protein	514	ECs1725.fasta
ECs1727		1721168	1797	nitrate/nitrite sensor protein NarX	682	ECs1727.fasta
ECs1728		1723303	1392	nitrite extrusion protein	548	ECs1728.fasta
ECs1729		1725087	3744	nitrate reductase 1 subunit alpha	1032	ECs1729.fasta
ECs1730		1728827	1539	nitrate reductase 1 subunit beta	588	ECs1730.fasta
ECs1731		1730362	711	nitrate reductase 1 subunit delta	315	ECs1731.fasta
ECs1732		1731072	678	nitrate reductase 1 subunit gamma	285	ECs1732.fasta
ECs1734	purU	1732827	843	formyltetrahydrofolate deformylase	284	ECs1734.fasta
ECs1735		1733719	459	hypothetical protein	221	ECs1735.fasta
ECs1736		1734251	945	hypothetical protein	297	ECs1736.fasta
ECs1737		1735287	1014	response regulator of RpoS	373	ECs1737.fasta
ECs1738		1736502	909	UTP-glucose-1-phosphate uridylyltransferase	283	ECs1738.fasta
ECs1739		1737554	414	global DNA-binding transcriptional dual regulator H-NS	146	ECs1739.fasta
ECs1740		1738571	618	thymidine kinase	223	ECs1740.fasta
ECs1741		1739489	2676	bifunctional acetaldehyde-CoA/alcohol dehydrogenase	708	ECs1741.fasta
ECs1742		1742641	648	hypothetical protein	247	ECs1742.fasta
ECs1743		1744026	1632	oligopeptide transport periplasmic binding protein	531	ECs1743.fasta
ECs1744	oppB	1745743	921	oligopeptide transporter permease	317	ECs1744.fasta
ECs1745		1746678	909	hypothetical protein	370	ECs1745.fasta
ECs1746	oppD	1747598	1014	oligopeptide ABC transporter ATP-binding protein	399	ECs1746.fasta
ECs1747		1748608	1005	hypothetical protein	385	ECs1747.fasta
ECs1748		1749665	330	dsDNA-mimic protein	132	ECs1748.fasta
ECs1749	cls	1750029	1461	cardiolipin synthetase	469	ECs1749.fasta
ECs1750		1751860	1254	voltage-gated potassium channel	404	ECs1750.fasta
ECs1751		1753414	297	hypothetical protein	127	ECs1751.fasta
ECs1752		1753934	720	transporter	395	ECs1752.fasta
ECs1753		1754693	399	acyl-CoA thioester hydrolase	162	ECs1753.fasta
ECs1754		1755196	540	intracellular septation protein A	228	ECs1754.fasta
ECs1755		1755765	744	hypothetical protein	328	ECs1755.fasta
ECs1756		1756865	639	outer membrane protein W	447	ECs1756.fasta
ECs1757		1757549	1131	integrase	285	ECs1757.fasta
ECs1829		1815738	507	hypothetical protein	268	ECs1829.fasta
ECs1830		1816290	501	hypothetical protein	280	ECs1830.fasta
ECs1831		1816876	180	hypothetical protein	140	ECs1831.fasta
ECs1832	trpA	1817436	807	tryptophan synthase subunit alpha	431	ECs1832.fasta
ECs1833		1818242	1194	tryptophan synthase subunit beta	450	ECs1833.fasta
ECs1834		1819447	1362	bifunctional indole-3-glycerol phosphate synthase/phosphoribosylanthranilate isomerase	560	ECs1834.fasta
ECs1835		1820809	1596	bifunctional glutamine amidotransferase/anthranilate phosphoribosyltransferase	648	ECs1835.fasta
ECs1836		1822404	1563	anthranilate synthase component I	714	ECs1836.fasta
ECs1838		1824240	882	hypothetical protein	395	ECs1838.fasta
ECs1841		1827562	873	23S rRNA pseudouridylate synthase B	358	ECs1841.fasta
ECs1842		1828474	591	cob(I)yrinic acid a,c-diamide adenosyltransferase	284	ECs1842.fasta
ECs1843		1829061	759	short chain dehydrogenase	383	ECs1843.fasta
ECs1844		1830039	1050	periplasmic protease	417	ECs1844.fasta
ECs1845		1831124	252	hypothetical protein	117	ECs1845.fasta
ECs1846		1831755	2598	DNA topoisomerase I	767	ECs1846.fasta
ECs1847	cysB	1834562	975	transcriptional regulator CysB	359	ECs1847.fasta
ECs1849		1836538	2676	aconitate hydratase	899	ECs1849.fasta
ECs1850	ribA	1839277	591	GTP cyclohydrolase II	178	ECs1850.fasta
ECs1851		1840037	765	phosphatidylglycerophosphatase B	309	ECs1851.fasta
ECs1852		1840950	309	hypothetical protein	137	ECs1852.fasta
ECs1853		1841265	1170	tetratricopeptide repeat protein	477	ECs1853.fasta
ECs1854		1842627	738	orotidine 5'-phosphate decarboxylase	338	ECs1854.fasta
ECs1855		1843361	330	translation initiation factor Sui1	184	ECs1855.fasta
ECs1856		1843816	219	lipoprotein	123	ECs1856.fasta
ECs1857		1844303	750	DeoR family transcriptional regulator	321	ECs1857.fasta
ECs1859		1847683	1935	exoribonuclease II	678	ECs1859.fasta
ECs1860		1849685	1128	oxidoreductase	566	ECs1860.fasta
ECs1861		1850956	789	enoyl-ACP reductase	278	ECs1861.fasta
ECs1867		1859761	807	peptide ABC transporter ATP-binding protein	346	ECs1867.fasta
ECs1868		1860569	993	peptide ABC transporter ATP-binding protein	353	ECs1868.fasta
ECs1870		1862438	966	peptide transport permease	403	ECs1870.fasta
ECs1871		1863400	1644	peptide transport-like protein	599	ECs1871.fasta
ECs1872		1865356	246	hypothetical protein	131	ECs1872.fasta
ECs1873		1865735	1386	amino acid/amine transport protein	552	ECs1873.fasta
ECs1874		1867423	1419	glutamine synthetase	564	ECs1874.fasta
ECs1875	puuD	1869053	765	gamma-glutamyl-gamma-aminobutyrate hydrolase	343	ECs1875.fasta
ECs1876		1869844	558	DNA-binding transcriptional repressor PuuR	187	ECs1876.fasta
ECs1877		1870551	1488	gamma-glutamyl-gamma-aminobutyraldehyde dehydrogenase	607	ECs1877.fasta
ECs1878		1872040	1281	oxidoreductase	561	ECs1878.fasta
ECs1879		1873358	1266	4-aminobutyrate aminotransferase	598	ECs1879.fasta
ECs1880	pspF	1874754	978	phage shock protein operon transcriptional activator	427	ECs1880.fasta
ECs1881		1875898	669	phage shock protein PspA	308	ECs1881.fasta
ECs1882	pspB	1876620	225	phage shock protein B	93	ECs1882.fasta
ECs1883		1876844	360	PspC family transcriptional regulator	196	ECs1883.fasta
ECs1884		1877212	222	peripheral inner membrane phage-shock protein	148	ECs1884.fasta
ECs1885		1877508	315	thiosulfate:cyanide sulfurtransferase	175	ECs1885.fasta
ECs1892		1882778	1053	oxidoreductase	505	ECs1892.fasta
ECs1893		1883848	789	hypothetical protein	418	ECs1893.fasta
ECs1894		1884646	1056	dehydrogenase	580	ECs1894.fasta
ECs1895		1885698	2268	hypothetical protein	843	ECs1895.fasta
ECs1896		1887962	660	beta-phosphoglucomutase	324	ECs1896.fasta
ECs1897		1888635	1083	ABC transporter ATP-binding protein	494	ECs1897.fasta
ECs1898		1889762	906	outer membrane protein	441	ECs1898.fasta
ECs1899		1890778	999	LACI-type transcriptional regulator	447	ECs1899.fasta
ECs1900		1891931	1398	hypothetical protein	608	ECs1900.fasta
ECs1901		1893325	1062	hypothetical protein	490	ECs1901.fasta
ECs1902		1894534	1542	DNA-binding transcriptional regulator TyrR	514	ECs1902.fasta
ECs1903	tpx	1896119	507	thiol peroxidase	220	ECs1903.fasta
ECs1904		1896744	966	muconate cycloisomerase I	520	ECs1904.fasta
ECs1909		1900292	933	hypothetical protein	464	ECs1909.fasta
ECs1910		1901350	900	LysR family transcriptional regulator	312	ECs1910.fasta
ECs1911		1902585	1614	transport periplasmic protein	610	ECs1911.fasta
ECs1912		1904249	1032	hypothetical protein	352	ECs1912.fasta
ECs1913		1905524	258	hypothetical protein	112	ECs1913.fasta
ECs1914		1905831	951	universal stress protein UspE	383	ECs1914.fasta
ECs1915		1906933	753	fumarate/nitrate reduction transcriptional regulator	268	ECs1915.fasta
ECs1916		1907880	516	O-6-alkylguanine-DNA:cysteine-protein methyltransferase	317	ECs1916.fasta
ECs1917		1908406	615	hypothetical protein	269	ECs1917.fasta
ECs1921		1911282	1446	hypothetical protein	547	ECs1921.fasta
ECs1922		1912727	1311	aminohydrolase	465	ECs1922.fasta
ECs1923		1914213	909	DNA-binding transcriptional regulator	338	ECs1923.fasta
ECs1924		1915451	564	hypothetical protein	305	ECs1924.fasta
ECs1925		1916035	1293	hypothetical protein	633	ECs1925.fasta
ECs1926	zntB	1917522	984	zinc transporter	412	ECs1926.fasta
ECs1927		1918983	1374	ATP-dependent RNA helicase DbpA	618	ECs1927.fasta
ECs1928		1920485	936	C32 tRNA thiolase	563	ECs1928.fasta
ECs2001		1978823	423	heat-inducible protein	181	ECs2001.fasta
ECs2002		1979356	990	D-lactate dehydrogenase	351	ECs2002.fasta
ECs2003		1980553	2640	hypothetical protein	964	ECs2003.fasta
ECs2008		1990053	861	oxidoreductase	435	ECs2008.fasta
ECs2010		1993454	606	hypothetical protein	298	ECs2010.fasta
ECs2011		1994059	897	phosphatidate cytidylyltransferase	439	ECs2011.fasta
ECs2013		1996742	1293	hypothetical protein	531	ECs2013.fasta
ECs2014	acpD	1998085	606	azoreductase	379	ECs2014.fasta
ECs2015		1998948	3846	ATP-dependent RNA helicase HrpA	1225	ECs2015.fasta
ECs2020		2004743	801	hypothetical protein	420	ECs2020.fasta
ECs2022		2007221	1002	glyceraldehyde 3-phosphate dehydrogenase C	423	ECs2022.fasta
ECs2023		2008411	531	cytochrome b561	304	ECs2023.fasta
ECs2024		2009186	174	hypothetical protein	113	ECs2024.fasta
ECs2025		2009471	168	hypothetical protein	96	ECs2025.fasta
ECs2026		2009979	1641	methyl-accepting chemotaxis protein III	660	ECs2026.fasta
ECs2027		2011657	924	LysR family transcriptional regulator	376	ECs2027.fasta
ECs2028		2012797	1344	hypothetical protein	581	ECs2028.fasta
ECs2029	mdoD	2014365	1656	glucan biosynthesis protein D	651	ECs2029.fasta
ECs2031		2016160	225	hypothetical protein	99	ECs2031.fasta
ECs2033		2016978	981	hypothetical protein	537	ECs2033.fasta
ECs2034		2018082	993	potassium-tellurite ethidium and proflavin transporter	445	ECs2034.fasta
ECs2035		2019071	594	tellurite resistance protein TehB	316	ECs2035.fasta
ECs2037		2021935	537	hypothetical protein	283	ECs2037.fasta
ECs2039		2022502	2004	collagenase	774	ECs2039.fasta
ECs2040		2024597	231	hypothetical protein	108	ECs2040.fasta
ECs2042		2025250	438	hypothetical protein	200	ECs2042.fasta
ECs2043		2025766	1407	transcriptional regulator	581	ECs2043.fasta
ECs2044		2027417	1146	transporter	537	ECs2044.fasta
ECs2045		2028580	1014	ABC transporter ATP-binding protein	464	ECs2045.fasta
ECs2046		2029594	942	transport system permease	502	ECs2046.fasta
ECs2048		2031341	1425	gamma-aminobutyraldehyde dehydrogenase	588	ECs2048.fasta
ECs2049		2033104	222	hypothetical protein	100	ECs2049.fasta
ECs2050		2033411	234	hypothetical protein	124	ECs2050.fasta
ECs2051		2033645	450	hypothetical protein	251	ECs2051.fasta
ECs2052		2034091	519	resistance protein	251	ECs2052.fasta
ECs2053		2034766	1062	oxidoreductase	468	ECs2053.fasta
ECs2054		2036025	666	DNA-binding transcriptional regulator	287	ECs2054.fasta
ECs2055		2036726	2103	outer membrane receptor for iron transport	878	ECs2055.fasta
ECs2056		2039070	1062	receptor	468	ECs2056.fasta
ECs2057		2040246	1500	L-asparagine permease	630	ECs2057.fasta
ECs2058		2042012	618	transferase	226	ECs2058.fasta
ECs2059		2042705	213	hypothetical protein	127	ECs2059.fasta
ECs2064		2052288	228	4-oxalocrotonate tautomerase	104	ECs2064.fasta
ECs2065		2052519	444	hypothetical protein	280	ECs2065.fasta
ECs2067		2054201	894	hypothetical protein	512	ECs2067.fasta
ECs2068		2055173	681	cryptic nitrate reductase 2 subunit gamma	253	ECs2068.fasta
ECs2069		2055850	696	cryptic nitrate reductase 2 subunit delta	436	ECs2069.fasta
ECs2070		2056545	1545	cryptic nitrate reductase 2 subunit beta	620	ECs2070.fasta
ECs2071		2058086	3741	cryptic nitrate reductase 2 subunit alpha	1151	ECs2071.fasta
ECs2072		2061908	1389	nitrite extrusion protein 2	577	ECs2072.fasta
ECs2077		2067710	882	hypothetical protein	444	ECs2077.fasta
ECs2079		2071883	885	nitrate-inducible formate dehydrogenase-N iron-sulfur beta subunit	396	ECs2079.fasta
ECs2081		2073641	285	hypothetical protein	195	ECs2081.fasta
ECs2082		2074071	1011	alcohol dehydrogenase	585	ECs2082.fasta
ECs2083		2075215	1698	malate dehydrogenase	629	ECs2083.fasta
ECs2084	rpsV	2077069	138	30S ribosomal subunit S22	70	ECs2084.fasta
ECs2085		2077308	216	biofilm-dependent modulation protein	106	ECs2085.fasta
ECs2086		2077868	432	osmotically inducible protein	239	ECs2086.fasta
ECs2089		2080257	897	ATP-dependent peptide transporter membrane subunit	423	ECs2089.fasta
ECs2090		2081150	747	hypothetical protein	392	ECs2090.fasta
ECs2091		2082173	1551	hemin-binding lipoprotein	597	ECs2091.fasta
ECs2096		2088749	1320	hypothetical protein	627	ECs2096.fasta
ECs2097		2090199	1536	acid sensitivity protein	488	ECs2097.fasta
ECs2099		2093651	2796	peptidase	879	ECs2099.fasta
ECs2100		2096491	2373	hypothetical protein	919	ECs2100.fasta
ECs2101		2098901	1686	ABC transporter ATP-binding protein	726	ECs2101.fasta
ECs2102		2100877	1158	hypothetical protein	634	ECs2102.fasta
ECs2104		2104172	762	transcriptional regulator YdeO	397	ECs2104.fasta
ECs2105		2105007	198	hypothetical protein	192	ECs2105.fasta
ECs2106		2105452	2280	oxidoreductase	876	ECs2106.fasta
ECs2107		2108065	915	adhesin	515	ECs2107.fasta
ECs2108		2109039	504	fimbrial-like protein	283	ECs2108.fasta
ECs2109		2109555	531	fimbrial-like protein	270	ECs2109.fasta
ECs2110		2110099	1149	outer membrane protein	571	ECs2110.fasta
ECs2112		2112792	711	fimbrial chaperone protein	249	ECs2112.fasta
ECs2119		2124210	954	SORC-type transcriptional regulator	420	ECs2119.fasta
ECs2120		2125412	1536	ABC transporter ATP-binding protein	643	ECs2120.fasta
ECs2122		2127969	993	transport system permease	447	ECs2122.fasta
ECs2123		2128973	1023	LACI-type transcriptional regulator	493	ECs2123.fasta
ECs2124		2130022	876	aldolase	392	ECs2124.fasta
ECs2127		2132030	966	hypothetical protein	501	ECs2127.fasta
ECs2128		2133142	1452	altronate oxidoreductase	681	ECs2128.fasta
ECs2129		2134820	948	hypothetical protein	517	ECs2129.fasta
ECs2130		2136377	360	hypothetical protein	210	ECs2130.fasta
ECs2131		2136736	927	glutaminase	400	ECs2131.fasta
ECs2132		2137726	1413	succinate semialdehyde dehydrogenase	630	ECs2132.fasta
ECs2133		2139215	882	LysR family transcriptional regulator	423	ECs2133.fasta
ECs2135		2141440	1191	sugar efflux transporter	542	ECs2135.fasta
ECs2136		2142655	666	multiple drug resistance protein MarC	353	ECs2136.fasta
ECs2137		2143532	435	MarR family transcriptional regulator	238	ECs2137.fasta
ECs2138		2143986	384	MarA family transcriptional regulator	165	ECs2138.fasta
ECs2139		2144401	219	hypothetical protein	130	ECs2139.fasta
ECs2141		2145744	1188	MFS-type transporter YdeE	574	ECs2141.fasta
ECs2145		2150000	393	hypothetical protein	217	ECs2145.fasta
ECs2146		2150668	519	competence damage-inducible protein A	216	ECs2146.fasta
ECs2147		2151231	2046	dipeptidyl carboxypeptidase II	892	ECs2147.fasta
ECs2148		2153413	747	3-hydroxy acid dehydrogenase	331	ECs2148.fasta
ECs2149		2154248	687	hypothetical protein	328	ECs2149.fasta
ECs2150		2155111	204	hypothetical protein	59	ECs2150.fasta
ECs2151		2155350	1461	oxidoreductase	751	ECs2151.fasta
ECs2277		2247701	426	hypothetical protein	211	ECs2277.fasta
ECs2288		2255150	327	hypothetical protein	189	ECs2288.fasta
ECs2289		2255611	342	hypothetical protein	157	ECs2289.fasta
ECs2290		2255987	561	spermidine N1-acetyltransferase	219	ECs2290.fasta
ECs2291		2256550	711	hypothetical protein	344	ECs2291.fasta
ECs2292		2257365	309	hypothetical protein	209	ECs2292.fasta
ECs2293		2257872	2427	oxidoreductase major subunit	914	ECs2293.fasta
ECs2294		2260356	2427	oxidoreductase major subunit	766	ECs2294.fasta
ECs2296		2263412	855	DMSO reductase anchor subunit	398	ECs2296.fasta
ECs2297		2264309	615	twin-argninine leader-binding protein DmsD	319	ECs2297.fasta
ECs2298		2265117	1257	voltage-gated ClC-type chloride channel ClcB	649	ECs2298.fasta
ECs2300		2267146	1221	NAGC-like transcriptional regulator	544	ECs2300.fasta
ECs2301		2268501	894	LysR family transcriptional regulator	453	ECs2301.fasta
ECs2302		2269501	1254	transporter	557	ECs2302.fasta
ECs2303		2271178	309	acid shock protein	179	ECs2303.fasta
ECs2306		2272937	366	multidrug efflux system protein MdtJ	221	ECs2306.fasta
ECs2308	pntB	2274773	1389	pyridine nucleotide transhydrogenase	499	ECs2308.fasta
ECs2309	pntA	2276172	1533	NAD(P) transhydrogenase subunit alpha	564	ECs2309.fasta
ECs2310		2278228	945	hypothetical protein	416	ECs2310.fasta
ECs2311		2279358	1383	arginine/ornithine antiporter	593	ECs2311.fasta
ECs2312		2280777	723	short chain dehydrogenase	355	ECs2312.fasta
ECs2313		2281496	336	hypothetical protein	175	ECs2313.fasta
ECs2314		2281951	729	DNA-binding transcriptional regulator RstA	343	ECs2314.fasta
ECs2315		2282683	1302	sensor protein RstB	596	ECs2315.fasta
ECs2316		2284060	930	DNA replication terminus site-binding protein	513	ECs2316.fasta
ECs2317	fumC	2284986	1404	fumarate hydratase	570	ECs2317.fasta
ECs2318		2286532	1647	fumarase A	607	ECs2318.fasta
ECs2319		2288377	1176	mannose-6-phosphate isomerase	512	ECs2319.fasta
ECs2320		2289653	1509	hypothetical protein	629	ECs2320.fasta
ECs2323		2292509	1374	glucuronide transporter	669	ECs2323.fasta
ECs2326		2296083	591	repressor for uid operon	306	ECs2326.fasta
ECs2327		2296902	768	7-alpha-hydroxysteroid dehydrogenase	392	ECs2327.fasta
ECs2328		2297781	1029	DNA-binding transcriptional repressor MalI	471	ECs2328.fasta
ECs2329		2298984	1593	bifunctional PTS system maltose and glucose-specific transporter subunits IICB	712	ECs2329.fasta
ECs2330		2300586	1173	aminotrasferase	566	ECs2330.fasta
ECs2331		2301862	1002	adenosine deaminase	468	ECs2331.fasta
ECs2332		2302899	1041	oxidoreductase	557	ECs2332.fasta
ECs2333		2304182	126	beta-lactam resistance protein	48	ECs2333.fasta
ECs2334		2304580	216	oriC-binding nucleoid-associated protein	86	ECs2334.fasta
ECs2335		2304857	465	hypothetical protein	193	ECs2335.fasta
ECs2336		2305398	582	Na(+)-translocating NADH-quinone reductase subunit E	243	ECs2336.fasta
ECs2339	rnfD	2308869	1059	electron transport complex protein RnfD	480	ECs2339.fasta
ECs2340		2309931	621	electron transport complex protein RnfG	339	ECs2340.fasta
ECs2341		2310555	696	electron transport complex protein RsxE	341	ECs2341.fasta
ECs2342		2311250	636	endonuclease III	312	ECs2342.fasta
ECs2343	tppB	2312496	1503	tripeptide transporter permease	526	ECs2343.fasta
ECs2344		2314104	606	glutathionine S-transferase	310	ECs2344.fasta
ECs2345		2314753	864	pyridoxamine kinase	396	ECs2345.fasta
ECs2346		2315675	1275	tyrosyl-tRNA synthetase	391	ECs2346.fasta
ECs2347		2317078	657	pyridoxamine 5'-phosphate oxidase	259	ECs2347.fasta
ECs2348		2317793	324	lysozyme inhibitor	157	ECs2348.fasta
ECs2349	anmK	2318220	1110	anhydro-N-acetylmuramic acid kinase	515	ECs2349.fasta
ECs2350		2319602	468	outer membrane protein	165	ECs2350.fasta
ECs2351		2320116	435	transcriptional regulator SlyA	160	ECs2351.fasta
ECs2352		2320751	237	hypothetical protein	144	ECs2352.fasta
ECs2353		2320990	858	hypothetical protein	467	ECs2353.fasta
ECs2354		2321847	2013	hypothetical protein	837	ECs2354.fasta
ECs2355		2323860	522	superoxide dismutase	264	ECs2355.fasta
ECs2357		2325749	600	hypothetical protein	306	ECs2357.fasta
ECs2359		2326385	1098	N-ethylmaleimide reductase	526	ECs2359.fasta
ECs2360		2327563	408	glyoxalase I	166	ECs2360.fasta
ECs2361		2328073	648	ribonuclease T	254	ECs2361.fasta
ECs2362		2328813	4617	ATP-dependent helicase Lhr	1375	ECs2362.fasta
ECs2363		2333480	348	hypothetical protein	115	ECs2363.fasta
ECs2364		2334162	816	lipoprotein	192	ECs2364.fasta
ECs2365		2335105	582	superoxide dismutase	220	ECs2365.fasta
ECs2366		2335832	1170	transporter	643	ECs2366.fasta
ECs2367		2337555	1026	DNA-binding transcriptional repressor PurR	324	ECs2367.fasta
ECs2368		2338577	933	DNA-binding transcriptional regulator	403	ECs2368.fasta
ECs2369		2339622	1212	inner membrane transport protein YdhC	497	ECs2369.fasta
ECs2370		2341124	1149	cyclopropane-fatty-acyl-phospholipid synthase	378	ECs2370.fasta
ECs2371		2342312	642	riboflavin synthase subunit alpha	307	ECs2371.fasta
ECs2372		2343168	1374	multidrug efflux protein	545	ECs2372.fasta
ECs2373		2344582	1257	hypothetical protein	603	ECs2373.fasta
ECs2374		2346411	306	hypothetical protein	170	ECs2374.fasta
ECs2375		2346842	1605	hypothetical protein	640	ECs2375.fasta
ECs2376		2348458	813	hypothetical protein	405	ECs2376.fasta
ECs2377		2349274	786	hypothetical protein	408	ECs2377.fasta
ECs2378		2350056	720	oxidoreductase Fe-S subunit	364	ECs2378.fasta
ECs2379		2350788	648	hypothetical protein	356	ECs2379.fasta
ECs2381		2353562	627	hypothetical protein	336	ECs2381.fasta
ECs2382		2354644	210	hypothetical protein	86	ECs2382.fasta
ECs2383		2355410	1413	pyruvate kinase	431	ECs2383.fasta
ECs2384		2357133	237	murein lipoprotein	53	ECs2384.fasta
ECs2385		2357432	1005	hypothetical protein	495	ECs2385.fasta
ECs2386		2358585	417	cysteine desufuration protein SufE	252	ECs2386.fasta
ECs2387		2359014	1221	bifunctional cysteine desulfurase/selenocysteine lyase	610	ECs2387.fasta
ECs2388		2360231	1272	cysteine desulfurase activator complex subunit SufD	608	ECs2388.fasta
ECs2390		2362233	1488	cysteine desulfurase activator complex subunit SufB	614	ECs2390.fasta
ECs2391	sufA	2363729	369	iron-sulfur cluster assembly scaffold protein	207	ECs2391.fasta
ECs2392		2364646	270	hypothetical protein	141	ECs2392.fasta
ECs2393		2364934	411	hypothetical protein	238	ECs2393.fasta
ECs2394		2365341	3057	oxidase	1064	ECs2394.fasta
ECs2395		2368786	1113	hypothetical protein	438	ECs2395.fasta
ECs2396		2370300	384	hypothetical protein	229	ECs2396.fasta
ECs2397		2370783	1215	transport system permease	574	ECs2397.fasta
ECs2399	aroE	2373501	867	quinate/shikimate dehydrogenase	449	ECs2399.fasta
ECs2400	aroD	2374398	759	3-dehydroquinate dehydratase	360	ECs2400.fasta
ECs2401		2375301	1596	hypothetical protein	790	ECs2401.fasta
ECs2402		2376910	1152	acyl-CoA dehydrogenase	582	ECs2402.fasta
ECs2403		2378104	912	AraC family transcriptional regulator	476	ECs2403.fasta
ECs2404		2379331	765	electron transfer flavoprotein YdiQ	413	ECs2404.fasta
ECs2405		2380115	939	electron transfer flavoprotein subunit YdiR	485	ECs2405.fasta
ECs2406		2381109	1290	hypothetical protein	652	ECs2406.fasta
ECs2407		2382395	294	hypothetical protein	162	ECs2407.fasta
ECs2408		2382745	1647	short chain acyl-CoA synthetase	726	ECs2408.fasta
ECs2409		2384448	2379	phosphoenolpyruvate synthase	794	ECs2409.fasta
ECs2410		2387159	834	hypothetical protein	398	ECs2410.fasta
ECs2411		2388149	1047	phospho-2-dehydro-3-deoxyheptonate aldolase	514	ECs2411.fasta
ECs2412		2389327	192	hypothetical protein	116	ECs2412.fasta
ECs2413		2389522	1437	hypothetical protein	676	ECs2413.fasta
ECs2414		2391021	714	hypothetical protein	396	ECs2414.fasta
ECs2415		2391981	465	lipoprotein	221	ECs2415.fasta
ECs2416		2392523	750	vitamin B12-transporter ATPase	371	ECs2416.fasta
ECs2417	btuE	2393272	552	glutathione peroxidase	293	ECs2417.fasta
ECs2418		2393886	981	vtamin B12-transporter permease	476	ECs2418.fasta
ECs2419	ihfA	2394967	300	integration host factor subunit alpha	64	ECs2419.fasta
ECs2420	pheT	2395271	2388	phenylalanyl-tRNA synthetase subunit beta	837	ECs2420.fasta
ECs2421	pheS	2397673	984	phenylalanyl-tRNA synthetase subunit alpha	343	ECs2421.fasta
ECs2423	rplT	2399106	357	50S ribosomal protein L20	124	ECs2423.fasta
ECs2424	rpmI	2399515	198	50S ribosomal protein L35	73	ECs2424.fasta
ECs2425	infC	2399809	543	translation initiation factor IF-3	128	ECs2425.fasta
ECs2426		2400355	1929	threonyl-tRNA synthetase	569	ECs2426.fasta
ECs2428		2405039	759	hypothetical protein	347	ECs2428.fasta
ECs2429		2406081	933	6-phosphofructokinase	418	ECs2429.fasta
ECs2430		2407114	291	hypothetical protein	182	ECs2430.fasta
ECs2431		2407510	861	hypothetical protein	382	ECs2431.fasta
ECs2432		2408411	537	hypothetical protein	225	ECs2432.fasta
ECs2433		2409094	669	2-deoxyglucose-6-phosphatase	360	ECs2433.fasta
ECs2434		2409925	591	hypothetical protein	225	ECs2434.fasta
ECs2435		2410648	1392	hypothetical protein	577	ECs2435.fasta
ECs2437		2413134	264	cell division modulator	99	ECs2437.fasta
ECs2438	katE	2413580	2262	hydroperoxidase II	861	ECs2438.fasta
ECs2439		2415888	759	hypothetical protein	374	ECs2439.fasta
ECs2440		2416659	1353	6-phospho-beta-glucosidase	626	ECs2440.fasta
ECs2441		2418117	843	DNA-binding transcriptional regulator ChbR	404	ECs2441.fasta
ECs2442		2418967	351	PTS system N,N'-diacetylchitobiose-specific transporter subunit IIA	187	ECs2442.fasta
ECs2443		2419368	1359	PTS system N,N'-diacetylchitobiose-specific transporter subunit IIC	635	ECs2443.fasta
ECs2444		2420811	321	PTS system N,N'-diacetylchitobiose-specific transporter subunit IIB	124	ECs2444.fasta
ECs2445		2421431	339	OsmE family transcriptional regulator	122	ECs2445.fasta
ECs2446	nadE	2421971	828	NAD synthetase	335	ECs2446.fasta
ECs2447		2423028	888	nucleotide excision repair endonuclease	444	ECs2447.fasta
ECs2449		2424653	486	hypothetical protein	239	ECs2449.fasta
ECs2451		2426428	1344	succinylarginine dihydrolase	629	ECs2451.fasta
ECs2452	astD	2427768	1479	succinylglutamic semialdehyde dehydrogenase	683	ECs2452.fasta
ECs2453		2429243	1035	arginine succinyltransferase	549	ECs2453.fasta
ECs2454	argD	2430274	1221	bifunctional succinylornithine transaminase/acetylornithine transaminase	548	ECs2454.fasta
ECs2455		2431940	807	exonuclease III	372	ECs2455.fasta
ECs2456		2432913	711	hypothetical protein	398	ECs2456.fasta
ECs2457		2433628	678	hypothetical protein	357	ECs2457.fasta
ECs2458		2434320	708	hypothetical protein	369	ECs2458.fasta
ECs2459		2435027	549	hypothetical protein	302	ECs2459.fasta
ECs2461		2436724	1536	transport system permease	698	ECs2461.fasta
ECs2462		2438259	654	ABC transporter ATP-binding protein	366	ECs2462.fasta
ECs2463		2438979	1308	thiosulfate sulfur transferase	589	ECs2463.fasta
ECs2464		2440295	627	cytochrome oxidase	311	ECs2464.fasta
ECs2465		2441002	408	pyrimidine (deoxy)nucleoside triphosphate pyrophosphohydrolase	248	ECs2465.fasta
ECs2467		2441883	1344	glutamate dehydrogenase	577	ECs2467.fasta
ECs2468		2443343	1041	hypothetical protein	316	ECs2468.fasta
ECs2469		2444511	1962	DNA topoisomerase III	654	ECs2469.fasta
ECs2470		2446477	1044	selenophosphate synthetase	461	ECs2470.fasta
ECs2471		2447637	552	hypothetical protein	321	ECs2471.fasta
ECs2472		2448349	1857	protease 4	736	ECs2472.fasta
ECs2474	ansA	2451163	1017	asparaginase	422	ECs2474.fasta
ECs2475		2452190	642	nicotinamidase/pyrazinamidase	358	ECs2475.fasta
ECs2486		2463304	273	hypothetical protein	167	ECs2486.fasta
ECs2487		2463618	414	methionine sulfoxide reductase B	229	ECs2487.fasta
ECs2488		2464373	996	glyceraldehyde-3-phosphate dehydrogenase	320	ECs2488.fasta
ECs2489		2465452	885	hypothetical protein	447	ECs2489.fasta
ECs2490		2466387	855	aldehyde reductase	438	ECs2490.fasta
ECs2491		2467331	747	scaffolding protein in the formation of a murein-synthesizing holoenzyme	364	ECs2491.fasta
ECs2492		2468513	1935	hypothetical protein	590	ECs2492.fasta
ECs2493		2470560	1284	hypothetical protein	537	ECs2493.fasta
ECs2494		2472122	1344	hypothetical protein	639	ECs2494.fasta
ECs2495		2473646	1491	hypothetical protein	619	ECs2495.fasta
ECs2496		2475179	504	hypothetical protein	288	ECs2496.fasta
ECs2497		2475683	153	hypothetical protein	86	ECs2497.fasta
ECs2499		2476360	822	AraC family transcriptional regulator	428	ECs2499.fasta
ECs2500		2477278	1182	amino acid/amine transport protein	614	ECs2500.fasta
ECs2501		2478514	348	hypothetical protein	165	ECs2501.fasta
ECs2502		2478883	255	hypothetical protein	150	ECs2502.fasta
ECs2504		2480612	249	hypothetical protein	98	ECs2504.fasta
ECs2506		2481193	360	hypothetical protein	196	ECs2506.fasta
ECs2507		2481725	639	leucine export protein LeuE	275	ECs2507.fasta
ECs2508		2482490	924	LysR family transcriptional regulator	406	ECs2508.fasta
ECs2509		2483516	1086	tartrate dehydrogenase	419	ECs2509.fasta
ECs2510		2485017	1446	transporter	589	ECs2510.fasta
ECs2511		2486494	1125	hypothetical protein	461	ECs2511.fasta
ECs2512		2487674	966	diogenase subunit beta	441	ECs2512.fasta
ECs2513		2488693	1128	ribonuclease D	499	ECs2513.fasta
ECs2514		2489890	1686	long-chain-fatty-acid--CoA ligase	618	ECs2514.fasta
ECs2515		2491780	582	outer membrane protein	378	ECs2515.fasta
ECs2516		2492401	696	hypothetical protein	396	ECs2516.fasta
ECs2517		2493154	1911	hypothetical protein	787	ECs2517.fasta
ECs2518		2495148	393	hypothetical protein	219	ECs2518.fasta
ECs2519		2495902	360	hypothetical protein	210	ECs2519.fasta
ECs2520		2496381	180	hypothetical protein	77	ECs2520.fasta
ECs2521		2496634	1362	para-aminobenzoate synthase component I	520	ECs2521.fasta
ECs2522		2497999	579	hypothetical protein	311	ECs2522.fasta
ECs2523		2498761	1365	L-serine dehydratase 1	451	ECs2523.fasta
ECs2524		2500226	1629	hypothetical protein	709	ECs2524.fasta
ECs2525		2501858	1557	transporter	577	ECs2525.fasta
ECs2527		2503877	972	PTS system mannose-specific transporter subunit IIAB	343	ECs2527.fasta
ECs2528		2504911	801	mannose-specific PTS enzyme IIC	253	ECs2528.fasta
ECs2529		2505715	861	PTS system mannose-specific transporter subunit IID	289	ECs2529.fasta
ECs2530		2506630	459	hypothetical protein	267	ECs2530.fasta
ECs2531		2507464	621	hypothetical protein	325	ECs2531.fasta
ECs2532	rrmA	2508081	810	23S rRNA methyltransferase	398	ECs2532.fasta
ECs2533		2509056	210	cold shock-like protein CspC	80	ECs2533.fasta
ECs2534		2509278	144	hypothetical protein	39	ECs2534.fasta
ECs2535		2510090	288	hypothetical protein	123	ECs2535.fasta
ECs2536		2510452	144	hypothetical protein	54	ECs2536.fasta
ECs2538		2512106	1374	transporter	604	ECs2538.fasta
ECs2539		2513525	882	heat shock protein HtpX	320	ECs2539.fasta
ECs2540		2514598	2049	carboxy-terminal protease	726	ECs2540.fasta
ECs2541		2516666	699	solute/DNA competence effector	254	ECs2541.fasta
ECs2542		2517461	498	hypothetical protein	248	ECs2542.fasta
ECs2544		2519334	2640	hypothetical protein	943	ECs2544.fasta
ECs2545	yebU	2522048	1446	rRNA (cytosine-C(5)-)-methyltransferase RsmF	637	ECs2545.fasta
ECs2546		2523596	252	hypothetical protein	107	ECs2546.fasta
ECs2547		2523868	276	hypothetical protein	143	ECs2547.fasta
ECs2548	pphA	2524144	657	serine/threonine protein phosphatase 1	339	ECs2548.fasta
ECs2549		2525196	342	hypothetical protein	185	ECs2549.fasta
ECs2550		2525550	873	resistance protein	477	ECs2550.fasta
ECs2551		2526426	375	hypothetical protein	211	ECs2551.fasta
ECs2552		2526939	231	DNA polymerase III subunit theta	85	ECs2552.fasta
ECs2553		2527271	657	hypothetical protein	309	ECs2553.fasta
ECs2554		2527951	663	exodeoxyribonuclease X	335	ECs2554.fasta
ECs2555		2528610	2061	protease 2	834	ECs2555.fasta
ECs2556		2530879	660	hypothetical protein	361	ECs2556.fasta
ECs2557		2531865	369	hypothetical protein	156	ECs2557.fasta
ECs2558		2532288	291	DNA damage-inducible protein YebG	126	ECs2558.fasta
ECs2559	purT	2532712	1179	phosphoribosylglycinamide formyltransferase 2	503	ECs2559.fasta
ECs2560		2533946	642	keto-hydroxyglutarate-aldolase/keto-deoxy- phosphogluconate aldolase	316	ECs2560.fasta
ECs2561		2534624	1812	phosphogluconate dehydratase	733	ECs2561.fasta
ECs2562		2536670	1476	glucose-6-phosphate 1-dehydrogenase	443	ECs2562.fasta
ECs2563		2538483	870	DNA-binding transcriptional regulator HexR	334	ECs2563.fasta
ECs2564		2539480	1443	pyruvate kinase	489	ECs2564.fasta
ECs2565		2541053	972	lipid A biosynthesis (KDO)2-(lauroyl)-lipid IVA acyltransferase	390	ECs2565.fasta
ECs2566		2542144	1323	hypothetical protein	510	ECs2566.fasta
ECs2567	znuA	2543482	933	high-affinity zinc transporter periplasmic protein	429	ECs2567.fasta
ECs2568	znuC	2544493	756	high-affinity zinc transporter ATPase	346	ECs2568.fasta
ECs2569	znuB	2545245	786	high-affinity zinc transporter membrane protein	389	ECs2569.fasta
ECs2570	ruvB	2546276	1011	Holliday junction DNA helicase RuvB	328	ECs2570.fasta
ECs2571	ruvA	2547295	612	Holliday junction DNA helicase RuvA	274	ECs2571.fasta
ECs2572		2548181	603	hypothetical protein	370	ECs2572.fasta
ECs2573	ruvC	2548785	522	Holliday junction resolvase	256	ECs2573.fasta
ECs2574		2549341	741	hypothetical protein	304	ECs2574.fasta
ECs2575	ntpA	2550110	453	dATP pyrophosphohydrolase	203	ECs2575.fasta
ECs2576	aspS	2550680	1773	aspartyl-tRNA synthetase	620	ECs2576.fasta
ECs2577		2552762	567	hypothetical protein	336	ECs2577.fasta
ECs2579		2554196	396	hypothetical protein	169	ECs2579.fasta
ECs2580		2554632	744	hypothetical protein	310	ECs2580.fasta
ECs2581		2555372	972	hypothetical protein	432	ECs2581.fasta
ECs2582		2556508	2430	biotin sulfoxide reductase	1057	ECs2582.fasta
ECs2583		2558962	1101	cytochrome C-type protein	573	ECs2583.fasta
ECs2584		2560450	747	copper homeostasis protein CutC	423	ECs2584.fasta
ECs2585		2561210	567	hypothetical protein	321	ECs2585.fasta
ECs2586	argS	2561992	1734	arginyl-tRNA synthetase	589	ECs2586.fasta
ECs2587		2563902	489	hypothetical protein	191	ECs2587.fasta
ECs2588		2564510	393	flagellar protein	227	ECs2588.fasta
ECs2589	flhA	2564902	2079	flagellar biosynthesis protein FlhA	828	ECs2589.fasta
ECs2591		2568323	645	chemotaxis protein CheZ	304	ECs2591.fasta
ECs2592		2568978	390	chemotaxis regulatory protein CheY	187	ECs2592.fasta
ECs2593		2569382	1050	chemotaxis-specific methylesterase	517	ECs2593.fasta
ECs2594		2570434	861	chemotaxis methyltransferase CheR	445	ECs2594.fasta
ECs2595		2571313	1602	methyl-accepting protein IV	733	ECs2595.fasta
ECs2596		2572960	1662	methyl-accepting chemotaxis protein II	740	ECs2596.fasta
ECs2597		2574764	504	purine-binding chemotaxis protein	251	ECs2597.fasta
ECs2598		2575288	1965	chemotaxis protein CheA	819	ECs2598.fasta
ECs2599	motB	2577257	927	flagellar motor protein MotB	453	ECs2599.fasta
ECs2600		2578180	888	flagellar motor protein MotA	400	ECs2600.fasta
ECs2601		2579194	579	transcriptional activator FlhC	343	ECs2601.fasta
ECs2602		2579775	351	transcriptional activator FlhD	176	ECs2602.fasta
ECs2603		2580905	429	universal stress protein UspC	213	ECs2603.fasta
ECs2604		2581340	1425	trehalose-6-phosphate synthase	490	ECs2604.fasta
ECs2608	araG	2584707	1515	L-arabinose transporter ATP-binding protein	647	ECs2608.fasta
ECs2609		2586291	990	L-arabinose-binding periplasmic protein	448	ECs2609.fasta
ECs2610		2588077	504	ferritin	220	ECs2610.fasta
ECs2612		2589374	324	hypothetical protein	200	ECs2612.fasta
ECs2613		2589868	498	ferritin	238	ECs2613.fasta
ECs2614		2590402	240	hypothetical protein	166	ECs2614.fasta
ECs2615		2590833	1212	tyrosine-specific transporter	635	ECs2615.fasta
ECs2616		2592106	666	hypothetical protein	371	ECs2616.fasta
ECs2650		2614540	549	phosphatidylglycerophosphate synthetase	247	ECs2650.fasta
ECs2651	uvrC	2615145	1833	excinuclease ABC subunit C	714	ECs2651.fasta
ECs2652		2616974	657	response regulator	301	ECs2652.fasta
ECs2653		2618089	225	hypothetical protein	67	ECs2653.fasta
ECs2654		2618381	723	SdiA family transcriptional regulator	363	ECs2654.fasta
ECs2655		2619333	753	amino-acid ABC transporter ATP-binding protein	486	ECs2655.fasta
ECs2656		2620082	669	transport system permease	433	ECs2656.fasta
ECs2659		2621855	801	cystine transporter subunit	495	ECs2659.fasta
ECs2660		2622743	588	flagella biosynthesis protein FliZ	432	ECs2660.fasta
ECs2661	fliA	2623340	720	flagellar biosynthesis sigma factor	404	ECs2661.fasta
ECs2664	fliS	2627824	411	flagellar protein FliS	310	ECs2664.fasta
ECs2665		2628234	366	flagellar biosynthesis protein FliT	285	ECs2665.fasta
ECs2666		2628677	1488	alpha-amylase	739	ECs2666.fasta
ECs2667		2630198	417	hypothetical protein	267	ECs2667.fasta
ECs2668		2630798	1206	hypothetical protein	675	ECs2668.fasta
ECs2669		2632000	234	hypothetical protein	138	ECs2669.fasta
ECs2676	fliE	2637184	315	flagellar hook-basal body protein FliE	249	ECs2676.fasta
ECs2677	fliF	2637713	1659	flagellar MS-ring protein	805	ECs2677.fasta
ECs2679	fliH	2640352	687	flagellar assembly protein H	479	ECs2679.fasta
ECs2680	fliI	2641100	1374	flagellum-specific ATP synthase	799	ECs2680.fasta
ECs2681	fliJ	2642492	444	flagellar biosynthesis chaperone	221	ECs2681.fasta
ECs2682		2642932	1128	flagellar hook-length control protein	660	ECs2682.fasta
ECs2683	fliL	2644164	465	flagellar basal body-associated protein FliL	300	ECs2683.fasta
ECs2684	fliM	2644633	1005	flagellar motor switch protein FliM	594	ECs2684.fasta
ECs2685	fliN	2645634	414	flagellar motor switch protein FliN	283	ECs2685.fasta
ECs2686		2646050	366	flagellar biosynthesis protein FliO	286	ECs2686.fasta
ECs2687	fliP	2646415	738	flagellar biosynthesis protein FliP	486	ECs2687.fasta
ECs2688	fliQ	2647162	270	flagellar biosynthesis protein FliQ	176	ECs2688.fasta
ECs2689	fliR	2647439	786	flagellar biosynthesis protein FliR	517	ECs2689.fasta
ECs2690		2648514	624	transcriptional regulator for ctr capsule biosynthesis	314	ECs2690.fasta
ECs2691		2649181	189	hypothetical protein	67	ECs2691.fasta
ECs2692		2649529	231	hypothetical protein	91	ECs2692.fasta
ECs2693		2650057	816	mannosyl-3-phosphoglycerate phosphatase	526	ECs2693.fasta
ECs2694		2650869	1695	hypothetical protein	861	ECs2694.fasta
ECs2695		2652734	183	hypothetical protein	103	ECs2695.fasta
ECs2696		2652995	918	hypothetical protein	541	ECs2696.fasta
ECs2697		2654085	921	hypothetical protein	625	ECs2697.fasta
ECs2699		2655445	1419	DNA cytosine methylase	682	ECs2699.fasta
ECs2706		2661333	1359	2-component sensor protein	668	ECs2706.fasta
ECs2707		2662691	672	transcriptional regulatory protein YedW	351	ECs2707.fasta
ECs2708		2663495	414	hypothetical protein	233	ECs2708.fasta
ECs2709		2664016	1005	sulfite oxidase subunit YedY	638	ECs2709.fasta
ECs2710		2665021	636	sulfite oxidase subunit YedZ	393	ECs2710.fasta
ECs2711		2665913	651	hypothetical protein	393	ECs2711.fasta
ECs2774		2712219	798	hypothetical protein	336	ECs2774.fasta
ECs2779		2724535	1455	AMP nucleosidase	635	ECs2779.fasta
ECs2780		2726332	717	hypothetical protein	372	ECs2780.fasta
ECs2783	cbl	2729435	951	transcriptional regulator Cbl	540	ECs2783.fasta
ECs2784		2730487	918	nitrogen assimilation transcriptional regulator	507	ECs2784.fasta
ECs2785		2731861	933	hypothetical protein	467	ECs2785.fasta
ECs2786	cobT	2732858	1080	nicotinate-nucleotide--dimethylbenzimidazole phosphoribosyltransferase	625	ECs2786.fasta
ECs2787	cobS	2733949	744	cobalamin synthase	453	ECs2787.fasta
ECs2788	cobU	2734689	546	adenosylcobinamide kinase	351	ECs2788.fasta
ECs2809		2751538	330	hypothetical protein	131	ECs2809.fasta
ECs2811		2753296	474	DNA gyrase inhibitor	380	ECs2811.fasta
ECs2812	dacD	2753888	1173	D-alanyl-D-alanine carboxypeptidase	774	ECs2812.fasta
ECs2814		2756733	228	hypothetical protein	131	ECs2814.fasta
ECs2815		2756974	1059	transport system permease	619	ECs2815.fasta
ECs2816		2758211	1365	amino acid/amine transport protein	712	ECs2816.fasta
ECs2817		2759836	930	LysR family transcriptional regulator	674	ECs2817.fasta
ECs2818		2760811	825	hypothetical protein	549	ECs2818.fasta
ECs2820	hisG	2762257	900	ATP phosphoribosyltransferase	664	ECs2820.fasta
ECs2821	hisD	2763162	1305	histidinol dehydrogenase	978	ECs2821.fasta
ECs2866		2811030	444	tyrosine phosphatase	320	ECs2866.fasta
ECs2867		2811479	1140	polysaccharide export protein	620	ECs2867.fasta
ECs2868		2813277	1584	transporter	850	ECs2868.fasta
ECs2871		2815606	1854	assembly protein	1049	ECs2871.fasta
ECs2872	dcd	2817481	582	deoxycytidine triphosphate deaminase	310	ECs2872.fasta
ECs2873		2818154	642	uridine kinase	239	ECs2873.fasta
ECs2878		2823515	1353	chaperone	759	ECs2878.fasta
ECs2879		2824880	1941	chaperonin	891	ECs2879.fasta
ECs2880		2826817	762	hypothetical protein	521	ECs2880.fasta
ECs2881		2827575	660	hypothetical protein	427	ECs2881.fasta
ECs2882		2829450	1248	multidrug efflux system subunit MdtA	689	ECs2882.fasta
ECs2883		2830697	3123	multidrug efflux system subunit MdtB	1310	ECs2883.fasta
ECs2884		2833820	3078	multidrug efflux system subunit MdtC	1315	ECs2884.fasta
ECs2886		2838310	1404	signal transduction histidine-protein kinase BaeS	624	ECs2886.fasta
ECs2887		2839710	723	BaeR family transcriptional regulator	392	ECs2887.fasta
ECs2888		2840623	333	hypothetical protein	214	ECs2888.fasta
ECs2889		2841103	1362	hypothetical protein	556	ECs2889.fasta
ECs2891		2842794	378	hypothetical protein	247	ECs2891.fasta
ECs2892		2843517	900	lipid kinase	463	ECs2892.fasta
ECs2893		2844498	780	split galactitol utilization operon repressor	347	ECs2893.fasta
ECs2894		2845377	1041	galactitol-1-phosphate dehydrogenase	610	ECs2894.fasta
ECs2895		2846465	1356	PTS system galactitol-specific enzyme IIC	689	ECs2895.fasta
ECs2896		2847824	285	PTS system galactitol-specific transporter subunit IIB	183	ECs2896.fasta
ECs2897		2848139	453	PTS system galactitol-specific transporter subunit IIA	279	ECs2897.fasta
ECs2898		2848601	1263	tagatose 6-phosphate kinase 1	579	ECs2898.fasta
ECs2900		2851045	1053	fructose-bisphosphate aldolase	470	ECs2900.fasta
ECs2901		2852354	1278	nucleoside permease	604	ECs2901.fasta
ECs2902		2853628	1005	hypothetical protein	501	ECs2902.fasta
ECs2903		2854629	966	kinase	553	ECs2903.fasta
ECs2905		2856366	828	hypothetical protein	477	ECs2905.fasta
ECs2906		2857249	801	phosphomethylpyrimidine kinase	375	ECs2906.fasta
ECs2907		2858046	789	hydroxyethylthiazole kinase	475	ECs2907.fasta
ECs2911		2861239	273	hypothetical protein	136	ECs2911.fasta
ECs2912		2861632	840	nickel/cobalt efflux protein RcnA	64	ECs2912.fasta
ECs2913		2862689	339	hypothetical protein	165	ECs2913.fasta
ECs2919		2868789	1110	ATPase	390	ECs2919.fasta
ECs2920	metG	2870030	2034	methionyl-tRNA synthetase	676	ECs2920.fasta
ECs2925		2879021	3630	regulator	1101	ECs2925.fasta
ECs2926		2882712	318	hypothetical protein	157	ECs2926.fasta
ECs2927		2884204	1155	hypothetical protein	596	ECs2927.fasta
ECs2930		2887641	1137	hypothetical protein	664	ECs2930.fasta
ECs2935		2892718	471	hypothetical protein	233	ECs2935.fasta
ECs2936		2893235	720	two-component response-regulatory protein YehT	314	ECs2936.fasta
ECs2937		2893951	1686	2-component sensor protein	577	ECs2937.fasta
ECs3014		2943822	648	transcriptional regulator	364	ECs3014.fasta
ECs3015		2944617	732	transport system permease	390	ECs3015.fasta
ECs3017		2946272	1158	transport system permease	593	ECs3017.fasta
ECs3018		2947436	918	transport system permease	485	ECs3018.fasta
ECs3019		2948605	2298	beta-D-glucoside glucohydrolase	763	ECs3019.fasta
ECs3020		2951098	1716	D-lactate dehydrogenase	678	ECs3020.fasta
ECs3021	pbpG	2952851	942	D-alanyl-D-alanine endopeptidase	432	ECs3021.fasta
ECs3022		2953957	612	hypothetical protein	336	ECs3022.fasta
ECs3023		2954678	615	hypothetical protein	341	ECs3023.fasta
ECs3024		2955422	762	acetoin dehydrogenase	433	ECs3024.fasta
ECs3025		2956236	1437	multidrug resistance outer membrane protein MdtQ	746	ECs3025.fasta
ECs3026		2958367	951	tRNA-dihydrouridine synthase C	251	ECs3026.fasta
ECs3033		2965618	399	hypothetical protein	168	ECs3033.fasta
ECs3034		2966013	696	hypothetical protein	293	ECs3034.fasta
ECs3035		2966838	885	cytidine deaminase	402	ECs3035.fasta
ECs3036		2967872	720	hypothetical protein	300	ECs3036.fasta
ECs3037		2968594	240	hypothetical protein	136	ECs3037.fasta
ECs3038		2969027	1239	oxidoreductase	529	ECs3038.fasta
ECs3040	mglC	2971737	1011	beta-methylgalactoside transporter inner membrane protein	409	ECs3040.fasta
ECs3041		2972763	1521	galactose/methyl galaxtoside transporter ATP-binding protein	554	ECs3041.fasta
ECs3042		2974344	999	galactose-binding transport protein	395	ECs3042.fasta
ECs3043		2975621	1041	DNA-binding transcriptional regulator GalS	448	ECs3043.fasta
ECs3044		2976803	1158	hypothetical protein	596	ECs3044.fasta
ECs3045	folE	2977977	669	GTP cyclohydrolase I	264	ECs3045.fasta
ECs3046		2978903	837	esterase	463	ECs3046.fasta
ECs3047		2979771	1980	colicin I receptor	214	ECs3047.fasta
ECs3048		2982042	1470	lysine transporter	464	ECs3048.fasta
ECs3049		2983716	882	DNA-binding transcriptional regulator	382	ECs3049.fasta
ECs3050		2984696	1050	hypothetical protein	389	ECs3050.fasta
ECs3051		2985819	858	endonuclease IV	396	ECs3051.fasta
ECs3053		2987823	1251	transport system permease	462	ECs3053.fasta
ECs3054	rihB	2989173	942	ribonucleoside hydrolase 2	519	ECs3054.fasta
ECs3055		2990244	699	YeiL family transcriptional regulator	432	ECs3055.fasta
ECs3058		2993283	942	hypothetical protein	474	ECs3058.fasta
ECs3059		2994648	1692	PTS system fructose-specific transporter subunit IIBC	690	ECs3059.fasta
ECs3060	fruK	2996356	939	1-phosphofructokinase	350	ECs3060.fasta
ECs3061		2997294	1131	bifunctional PTS system fructose-specific transporter subunit IIA/HPr protein	440	ECs3061.fasta
ECs3062		2998792	1182	sugar efflux transport protein	555	ECs3062.fasta
ECs3063		3000379	573	elongation factor P	219	ECs3063.fasta
ECs3064		3001174	1467	oxidoreductase	686	ECs3064.fasta
ECs3065		3002758	987	hypothetical protein	441	ECs3065.fasta
ECs3066		3003783	714	hypothetical protein	335	ECs3066.fasta
ECs3067	spr	3004909	567	outer membrane lipoprotein	201	ECs3067.fasta
ECs3068		3005656	1557	hypothetical protein	629	ECs3068.fasta
ECs3069		3007294	1815	hypothetical protein	712	ECs3069.fasta
ECs3070		3009109	1095	transport system permease	493	ECs3070.fasta
ECs3071		3010203	1026	transport system permease	474	ECs3071.fasta
ECs3072		3011230	1590	ABC transporter ATP-binding protein	635	ECs3072.fasta
ECs3073		3012823	345	hypothetical protein	134	ECs3073.fasta
ECs3074		3013500	1191	bicyclomycin/multidrug efflux system protein	449	ECs3074.fasta
ECs3075		3014718	696	16S rRNA pseudouridylate synthase A	294	ECs3075.fasta
ECs3076		3015562	1761	ATP-dependent helicase	695	ECs3076.fasta
ECs3077		3017447	285	50S ribosomal protein L25	93	ECs3077.fasta
ECs3078		3017870	1008	nucleoid-associated protein NdpA	434	ECs3078.fasta
ECs3079		3019059	228	hypothetical protein	81	ECs3079.fasta
ECs3080		3019306	1761	sulfatase	620	ECs3080.fasta
ECs3082		3024229	648	transcriptional regulator NarP	294	ECs3082.fasta
ECs3083		3024911	1053	CcmH precursor	483	ECs3083.fasta
ECs3084		3025960	558	DsbE	297	ECs3084.fasta
ECs3085		3026514	1944	cytochrome c-type biogenesis protein	710	ECs3085.fasta
ECs3086		3028454	480	cytochrome c-type biogenesis protein CcmE	214	ECs3086.fasta
ECs3087		3028930	210	heme exporter protein C	111	ECs3087.fasta
ECs3088		3029136	738	heme exporter protein C	327	ECs3088.fasta
ECs3089		3029915	663	heme exporter protein B	337	ECs3089.fasta
ECs3090		3030574	618	cytochrome c biogenesis protein CcmA	355	ECs3090.fasta
ECs3091		3031210	603	cytochrome c-type protein NapC	261	ECs3091.fasta
ECs3092	napB	3031822	450	citrate reductase cytochrome c-type subunit	174	ECs3092.fasta
ECs3093	napH	3032268	864	quinol dehydrogenase membrane component	404	ECs3093.fasta
ECs3095		3033820	2487	nitrate reductase catalytic subunit	785	ECs3095.fasta
ECs3097		3036556	495	ferredoxin-type protein	270	ECs3097.fasta
ECs3098		3037457	489	ecotin	304	ECs3098.fasta
ECs3099		3038095	1647	malate:quinone oxidoreductase	629	ECs3099.fasta
ECs3100		3039959	1644	multidrug transporter membrane protein/ATP-binding component	656	ECs3100.fasta
ECs3101		3041678	651	alkylated DNA repair protein	395	ECs3101.fasta
ECs3102		3042328	1065	O6-methylguanine-DNA methyltransferase	540	ECs3102.fasta
ECs3103		3043466	1056	thiamine biosynthesis lipoprotein ApbE	547	ECs3103.fasta
ECs3104		3044633	1104	outer membrane porin protein C	270	ECs3104.fasta
ECs3105		3046475	2673	phosphotransfer intermediate protein in two-component regulatory system with RcsBC	904	ECs3105.fasta
ECs3106		3049164	651	transcriptional regulator RcsB	253	ECs3106.fasta
ECs3107		3050014	2850	hybrid sensory kinase in two-component regulatory system with RcsB and YojN	879	ECs3107.fasta
ECs3108		3053138	777	hypothetical protein	488	ECs3108.fasta
ECs3109		3053919	702	hypothetical protein	387	ECs3109.fasta
ECs3111		3055569	4605	hypothetical protein	1492	ECs3111.fasta
ECs3113		3060727	1599	hypothetical protein	637	ECs3113.fasta
ECs3114		3062563	2628	DNA gyrase subunit A	914	ECs3114.fasta
ECs3115		3065337	723	3-demethylubiquinone-9 3-methyltransferase	329	ECs3115.fasta
ECs3116		3066200	3753	adhesin	655	ECs3116.fasta
ECs3117		3070648	2286	ribonucleotide-diphosphate reductase subunit alpha	679	ECs3117.fasta
ECs3118	nrdB	3073160	1131	ribonucleotide-diphosphate reductase subunit beta	358	ECs3118.fasta
ECs3119		3074290	255	2Fe-2S ferredoxin	153	ECs3119.fasta
ECs3120		3074598	651	hypothetical protein	296	ECs3120.fasta
ECs3124	glpQ	3079307	1077	glycerophosphodiester phosphodiesterase	411	ECs3124.fasta
ECs3125	glpT	3080388	1359	sn-glycerol-3-phosphate transporter	504	ECs3125.fasta
ECs3126	glpA	3082019	1629	sn-glycerol-3-phosphate dehydrogenase subunit A	656	ECs3126.fasta
ECs3128	glpC	3084893	1191	sn-glycerol-3-phosphate dehydrogenase subunit C	487	ECs3128.fasta
ECs3137		3092944	1203	competence damage-inducible protein A	521	ECs3137.fasta
ECs3138		3094246	543	hypothetical protein	281	ECs3138.fasta
ECs3139		3095067	426	hypothetical protein	235	ECs3139.fasta
ECs3140		3095531	603	aluminum-inducible protein	309	ECs3140.fasta
ECs3141		3096441	1140	UDP-4-amino-4-deoxy-L-arabinose--oxoglutarate aminotransferase	495	ECs3141.fasta
ECs3142		3097584	969	undecaprenyl phosphate 4-deoxy-4-formamido-L-arabinose transferase	378	ECs3142.fasta
ECs3143		3098552	1983	bifunctional UDP-glucuronic acid decarboxylase/UDP-4-amino-4-deoxy-L-arabinose formyltransferase	671	ECs3143.fasta
ECs3144		3100531	891	hypothetical protein	433	ECs3144.fasta
ECs3145	arnT	3101421	1653	4-amino-4-deoxy-L-arabinose transferase	615	ECs3145.fasta
ECs3146		3103405	387	hypothetical protein	186	ECs3146.fasta
ECs3148		3104161	1356	O-succinylbenzoic acid--CoA ligase	566	ECs3148.fasta
ECs3149		3105513	963	O-succinylbenzoate synthase	534	ECs3149.fasta
ECs3150		3106475	858	naphthoate synthase	325	ECs3150.fasta
ECs3151		3107347	759	acyl-CoA thioester hydrolase	437	ECs3151.fasta
ECs3152		3108102	1671	2-succinyl-5-enolpyruvyl-6-hydroxy-3- cyclohexene-1-carboxylate synthase	641	ECs3152.fasta
ECs3153		3109861	1296	menaquinone-specific isochorismate synthase	547	ECs3153.fasta
ECs3154		3111235	306	hypothetical protein	128	ECs3154.fasta
ECs3155		3111595	462	hypothetical protein	184	ECs3155.fasta
ECs3156		3112121	918	ribonuclease Z	413	ECs3156.fasta
ECs3157		3113226	1224	deubiquitinase	404	ECs3157.fasta
ECs3158		3115098	381	hypothetical protein	37	ECs3158.fasta
ECs3159		3115581	504	hypothetical protein	305	ECs3159.fasta
ECs3160		3116151	1458	NADH dehydrogenase subunit N	576	ECs3160.fasta
ECs3161		3117615	1530	NADH dehydrogenase subunit M	551	ECs3161.fasta
ECs3162		3119375	1842	NADH dehydrogenase subunit L	720	ECs3162.fasta
ECs3163		3121213	303	NADH dehydrogenase subunit K	142	ECs3163.fasta
ECs3164		3121512	555	NADH dehydrogenase subunit J	262	ECs3164.fasta
ECs3165		3122078	543	NADH dehydrogenase subunit I	199	ECs3165.fasta
ECs3166		3122635	978	NADH dehydrogenase subunit H	362	ECs3166.fasta
ECs3167		3123609	2727	NADH dehydrogenase subunit G	900	ECs3167.fasta
ECs3168		3126388	1338	NADH dehydrogenase I subunit F	506	ECs3168.fasta
ECs3169		3127722	501	NADH dehydrogenase subunit E	253	ECs3169.fasta
ECs3170		3128225	1803	bifunctional NADH:ubiquinone oxidoreductase subunit C/D	546	ECs3170.fasta
ECs3171		3130121	663	NADH dehydrogenase subunit B	223	ECs3171.fasta
ECs3172		3130799	438	NADH dehydrogenase subunit A	156	ECs3172.fasta
ECs3173		3131873	939	LysR family transcriptional regulator	366	ECs3173.fasta
ECs3174		3133731	1218	aminotransferase	364	ECs3174.fasta
ECs3175		3135032	600	hypothetical protein	259	ECs3175.fasta
ECs3176		3135690	1833	transporter	588	ECs3176.fasta
ECs3177		3137609	651	phosphatase	323	ECs3177.fasta
ECs3178		3138270	495	hypothetical protein	173	ECs3178.fasta
ECs3180		3139641	1203	acetate kinase	342	ECs3180.fasta
ECs3181		3140918	2145	phosphate acetyltransferase	672	ECs3181.fasta
ECs3182		3143252	1521	hypothetical protein	578	ECs3182.fasta
ECs3183		3144805	543	regulator	182	ECs3183.fasta
ECs3184		3145405	552	phosphodiesterase	237	ECs3184.fasta
ECs3185		3146012	645	hypothetical protein	335	ECs3185.fasta
ECs3186		3146792	648	glutathione S-transferase	350	ECs3186.fasta
ECs3187	folX	3147496	363	D-erythro-7,8-dihydroneopterin triphosphate 2'-epimerase	160	ECs3187.fasta
ECs3188		3147879	894	sugar nucleotide epimerase	483	ECs3188.fasta
ECs3189		3148820	891	hypothetical protein	274	ECs3189.fasta
ECs3190		3149907	774	histidine/lysine/arginine/ornithine transporter subunit	366	ECs3190.fasta
ECs3191		3150688	717	histidine transport system membrane protein M	299	ECs3191.fasta
ECs3192		3151401	687	histidine transport system permease	326	ECs3192.fasta
ECs3193		3152177	783	histidine transport system histidine-binding periplasmic protein	329	ECs3193.fasta
ECs3194		3153180	783	lysine-, arginine-, ornithine-binding periplasmic protein	320	ECs3194.fasta
ECs3195		3154228	570	3-octaprenyl-4-hydroxybenzoate carboxy-lyase	255	ECs3195.fasta
ECs3196		3154892	1518	amidophosphoribosyltransferase	522	ECs3196.fasta
ECs3197		3156446	489	colicin V production protein	173	ECs3197.fasta
ECs3199		3158027	1269	bifunctional folylpolyglutamate synthase/ dihydrofolate synthase	558	ECs3199.fasta
ECs3200		3159365	915	acetyl-CoA carboxylase subunit beta	338	ECs3200.fasta
ECs3202	truA	3161177	813	tRNA pseudouridine synthase A	337	ECs3202.fasta
ECs3203		3161989	1014	semialdehyde dehydrogenase	424	ECs3203.fasta
ECs3204		3163068	1137	erythronate-4-phosphate dehydrogenase	537	ECs3204.fasta
ECs3205	flk	3164303	996	flagella biosynthesis regulator	474	ECs3205.fasta
ECs3206		3165295	1179	hypothetical protein	562	ECs3206.fasta
ECs3207		3166748	1221	3-oxoacyl-ACP synthase	468	ECs3207.fasta
ECs3208	mnmC	3168127	2007	5-methylaminomethyl-2-thiouridine methyltransferase	824	ECs3208.fasta
ECs3209		3170254	279	hypothetical protein	132	ECs3209.fasta
ECs3210		3170566	549	transporting ATPase	346	ECs3210.fasta
ECs3211		3171114	810	hypothetical protein	407	ECs3211.fasta
ECs3212	mepA	3171923	825	penicillin-insensitive murein endopeptidase	463	ECs3212.fasta
ECs3213		3172751	1086	chorismate synthase	514	ECs3213.fasta
ECs3215		3173871	933	N5-glutamine S-adenosyl-L-methionine-dependent methyltransferase	456	ECs3215.fasta
ECs3223		3182742	486	phosphohistidine phosphatase	205	ECs3223.fasta
ECs3224	fadJ	3183430	2145	multifunctional fatty acid oxidation complex subunit alpha	865	ECs3224.fasta
ECs3225	fadI	3185574	1311	3-ketoacyl-CoA thiolase	715	ECs3225.fasta
ECs3226		3187064	285	hypothetical protein	126	ECs3226.fasta
ECs3227		3187714	1347	long-chain fatty acid outer membrane transporter	409	ECs3227.fasta
ECs3229		3190851	756	lipoprotein precursor	306	ECs3229.fasta
ECs3230		3191900	933	transport	408	ECs3230.fasta
ECs3245		3207339	1329	D-serine dehydratase	583	ECs3245.fasta
ECs3246		3208775	1539	multidrug resistance protein Y	662	ECs3246.fasta
ECs3247		3210313	1164	multidrug resistance protein K	502	ECs3247.fasta
ECs3248		3211892	615	EvgA family transcriptional regulator	218	ECs3248.fasta
ECs3249		3212511	3594	EvgA family transcriptional regulator	1079	ECs3249.fasta
ECs3250		3216160	927	hypothetical protein	405	ECs3250.fasta
ECs3252		3217375	945	transporter YfdV	413	ECs3252.fasta
ECs3253		3218389	1695	oxalyl-CoA decarboxylase	575	ECs3253.fasta
ECs3254		3220137	1251	formyl-coenzyme A transferase	405	ECs3254.fasta
ECs3255		3221900	636	hypothetical protein	285	ECs3255.fasta
ECs3256		3222831	276	hypothetical protein	190	ECs3256.fasta
ECs3257		3223183	243	hypothetical protein	139	ECs3257.fasta
ECs3258		3223778	921	lipid A biosynthesis palmitoleoyl acyltransferase	339	ECs3258.fasta
ECs3259		3225190	1239	aminotransferase	520	ECs3259.fasta
ECs3260		3226805	1698	sensor protein	612	ECs3260.fasta
ECs3261		3228517	735	2-component transcriptional regulator	302	ECs3261.fasta
ECs3262		3229264	858	AraC family transcriptional regulator	439	ECs3262.fasta
ECs3263		3230124	2496	PTS system enzyme IIA component	1018	ECs3263.fasta
ECs3264		3232644	1038	exoaminopeptidase	560	ECs3264.fasta
ECs3265		3233681	1086	aminopeptidase	575	ECs3265.fasta
ECs3266		3234781	1248	transporter	589	ECs3266.fasta
ECs3267		3236050	327	PTS system enzyme IIB component	203	ECs3267.fasta
ECs3268	glk	3236595	966	glucokinase	384	ECs3268.fasta
ECs3269		3237764	1257	hypothetical protein	661	ECs3269.fasta
ECs3270		3239135	327	hypothetical protein	186	ECs3270.fasta
ECs3271		3239601	1239	manganese transport protein MntH	607	ECs3271.fasta
ECs3272		3241175	1203	permease of transport system for 3 nucleosides	397	ECs3272.fasta
ECs3273		3242427	2190	hypothetical protein	811	ECs3273.fasta
ECs3274		3245235	360	hypothetical protein	169	ECs3274.fasta
ECs3278	gltX	3247787	1416	glutamyl-tRNA synthetase	426	ECs3278.fasta
ECs3280		3250309	351	hypothetical protein	186	ECs3280.fasta
ECs3282		3251325	999	cytochrome oxidase	412	ECs3282.fasta
ECs3283	ligA	3252540	2016	NAD-dependent DNA ligase LigA	662	ECs3283.fasta
ECs3285		3255854	762	sulfate transport protein CysZ	294	ECs3285.fasta
ECs3286		3256800	972	cysteine synthase A	383	ECs3286.fasta
ECs3287		3258155	258	PTS system phosphohistidinoprotein-hexose phosphotransferase Hpr	62	ECs3287.fasta
ECs3288		3258457	1728	phosphoenolpyruvate-protein phosphotransferase	458	ECs3288.fasta
ECs3289		3260225	510	PTS system glucose-specific transporter	154	ECs3289.fasta
ECs3290	pdxK	3260777	852	pyridoxal kinase	405	ECs3290.fasta
ECs3292	cysM	3262103	912	cysteine synthase B	411	ECs3292.fasta
ECs3293		3263148	1098	sulfate/thiosulfate transporter subunit	496	ECs3293.fasta
ECs3295		3265110	834	sulfate/thiosulfate transporter subunit	392	ECs3295.fasta
ECs3296		3265943	1017	thiosulfate transporter subunit	486	ECs3296.fasta
ECs3297		3267117	792	short chain dehydrogenase	360	ECs3297.fasta
ECs3298		3268037	858	hypothetical protein	313	ECs3298.fasta
ECs3299	murQ	3269058	897	N-acetylmuramic acid 6-phosphate etherase	404	ECs3299.fasta
ECs3300	murP	3269958	1425	PTS system N-acetylmuramic acid transporter subunit IIBC	640	ECs3300.fasta
ECs3301		3271387	1305	hypothetical protein	394	ECs3301.fasta
ECs3302		3272749	900	hypothetical protein	408	ECs3302.fasta
ECs3303		3273744	576	hypothetical protein	308	ECs3303.fasta
ECs3304		3274380	450	hypothetical protein	255	ECs3304.fasta
ECs3306		3275455	870	N-acetylmuramoyl-l-alanine amidase I	364	ECs3306.fasta
ECs3307		3276328	900	coproporphyrinogen III oxidase	445	ECs3307.fasta
ECs3308		3277233	1053	transcriptional regulator EutR	469	ECs3308.fasta
ECs3309		3278331	501	hypothetical protein	236	ECs3309.fasta
ECs3310		3278844	660	hypothetical protein	368	ECs3310.fasta
ECs3311		3279513	888	ethanolamine ammonia-lyase small subunit	460	ECs3311.fasta
ECs3312		3280421	1362	ethanolamine ammonia-lyase heavy chain	596	ECs3312.fasta
ECs3313	eutA	3281794	1404	reactivating factor for ethanolamine ammonia lyase	695	ECs3313.fasta
ECs3314		3283194	1227	EutH	585	ECs3314.fasta
ECs3315		3284520	1188	hypothetical protein	584	ECs3315.fasta
ECs3317		3286544	1404	EutE	674	ECs3317.fasta
ECs3318		3287959	288	detox protein	137	ECs3318.fasta
ECs3319		3288353	294	detox protein	147	ECs3319.fasta
ECs3320	eutD	3288685	1017	phosphotransacetylase	495	ECs3320.fasta
ECs3322		3290426	702	ethanolamine utilization protein EutQ	407	ECs3322.fasta
ECs3324		3291594	336	hypothetical protein	236	ECs3324.fasta
ECs3325		3292222	2280	malic enzyme	721	ECs3325.fasta
ECs3326		3294790	951	transaldolase A	464	ECs3326.fasta
ECs3327		3295760	2004	transketolase	842	ECs3327.fasta
ECs3328		3297858	1044	hypothetical protein	483	ECs3328.fasta
ECs3329		3299027	576	hypothetical protein	282	ECs3329.fasta
ECs3330		3299670	1980	oxidoreductase Fe-S binding subunit	804	ECs3330.fasta
ECs3331		3301855	1701	nitrate/nitrite sensor protein NarQ	564	ECs3331.fasta
ECs3332		3303719	3114	aminoglycoside/multidrug efflux system	1054	ECs3332.fasta
ECs3333		3307371	357	hypothetical protein	195	ECs3333.fasta
ECs3334		3307731	1128	succinyl-diaminopimelate desuccinylase	415	ECs3334.fasta
ECs3335		3309167	699	esterase	377	ECs3335.fasta
ECs3336		3309939	2016	hypothetical protein	831	ECs3336.fasta
ECs3337		3311969	864	hypothetical protein	404	ECs3337.fasta
ECs3338		3313000	714	phosphoribosylaminoimidazole-succinocarboxamide synthase	328	ECs3338.fasta
ECs3339		3313926	1035	lipoprotein	438	ECs3339.fasta
ECs3340	dapA	3314977	879	dihydrodipicolinate synthase	274	ECs3340.fasta
ECs3341	gcvR	3316001	573	glycine cleavage system transcriptional repressor	172	ECs3341.fasta
ECs3342	bcp	3316573	471	thioredoxin-dependent thiol peroxidase	129	ECs3342.fasta
ECs3343		3317296	618	hydrogenase 4 Fe-S subunit	338	ECs3343.fasta
ECs3344		3317913	2019	hydrogenase 4 subunit B	459	ECs3344.fasta
ECs3345		3319942	948	hydrogenase 4 membrane subunit	429	ECs3345.fasta
ECs3347	hyfE	3322357	651	hydrogenase 4 membrane subunit	275	ECs3347.fasta
ECs3350		3326307	546	hydrogenase 4 subunit H	253	ECs3350.fasta
ECs3353		3328043	2013	2-component regulator	723	ECs3353.fasta
ECs3354	focB	3330077	849	formate transporter	297	ECs3354.fasta
ECs3355		3330963	1062	permease	397	ECs3355.fasta
ECs3356		3332237	1464	hypothetical protein	552	ECs3356.fasta
ECs3357		3333721	360	oxidoreductase	232	ECs3357.fasta
ECs3358		3334218	747	DNA replication initiation factor	207	ECs3358.fasta
ECs3359		3335014	1290	uracil transporter	489	ECs3359.fasta
ECs3360	upp	3336389	627	uracil phosphoribosyltransferase	226	ECs3360.fasta
ECs3361		3337340	1038	phosphoribosylaminoimidazole synthetase	382	ECs3361.fasta
ECs3362	purN	3338377	639	phosphoribosylglycinamide formyltransferase	299	ECs3362.fasta
ECs3363		3339186	2067	polyphosphate kinase	640	ECs3363.fasta
ECs3364		3341257	1542	exopolyphosphatase	521	ECs3364.fasta
ECs3365		3342837	2244	cytochrome C-type biogenesis protein	837	ECs3365.fasta
ECs3366		3345432	192	hypothetical protein	67	ECs3366.fasta
ECs3367		3345934	519	outer membrane lipoprotein	260	ECs3367.fasta
ECs3368		3346468	540	hypothetical protein	283	ECs3368.fasta
ECs3369	guaA	3347100	1578	GMP synthase	512	ECs3369.fasta
ECs3370		3348746	1467	inosine 5'-monophosphate dehydrogenase	463	ECs3370.fasta
ECs3371	xseA	3350374	1371	exodeoxyribonuclease VII large subunit	340	ECs3371.fasta
ECs3372		3351741	216	hypothetical protein	84	ECs3372.fasta
ECs3373	engA	3352025	1473	GTP-binding protein EngA	493	ECs3373.fasta
ECs3374		3353615	1179	outer membrane protein assembly complex subunit YfgL	455	ECs3374.fasta
ECs3375		3354804	621	hypothetical protein	206	ECs3375.fasta
ECs3376	hisS	3355442	1275	histidyl-tRNA synthetase	425	ECs3376.fasta
ECs3377	ispG	3356827	1119	4-hydroxy-3-methylbut-2-en-1-yl diphosphate synthase	406	ECs3377.fasta
ECs3378		3357972	1014	cytoskeletal protein RodZ	475	ECs3378.fasta
ECs3379		3359270	1155	ribosomal RNA large subunit methyltransferase N	413	ECs3379.fasta
ECs3380	ndk	3360574	432	nucleoside diphosphate kinase	173	ECs3380.fasta
ECs3386		3368298	4962	hypothetical protein	1498	ECs3386.fasta
ECs3387	sseA	3373466	846	3-mercaptopyruvate sulfurtransferase	377	ECs3387.fasta
ECs3388		3374811	777	enhanced serine sensitivity protein SseB	356	ECs3388.fasta
ECs3389		3375730	1284	aminopeptidase	542	ECs3389.fasta
ECs3390		3377191	201	hypothetical protein	112	ECs3390.fasta
ECs3391		3377403	336	[2FE-2S] ferredoxin	128	ECs3391.fasta
ECs3392	hscA	3377740	1851	chaperone protein HscA	684	ECs3392.fasta
ECs3393	hscB	3379607	516	co-chaperone HscB	222	ECs3393.fasta
ECs3394	iscA	3380218	324	iron-sulfur cluster assembly protein	105	ECs3394.fasta
ECs3395		3380558	387	scaffold protein	161	ECs3395.fasta
ECs3396		3380972	1215	cysteine desulfurase	413	ECs3396.fasta
ECs3397		3382298	489	DNA-binding transcriptional regulator IscR	163	ECs3397.fasta
ECs3398		3383087	738	ATP synthase subunit beta	72	ECs3398.fasta
ECs3399		3383943	804	inositol monophosphatase	317	ECs3399.fasta
ECs3401		3385936	1281	stationary phase inducible protein CsiE	580	ECs3401.fasta
ECs3403		3388507	891	DNA-binding transcriptional regulator HcaR	273	ECs3403.fasta
ECs3404		3389533	1362	phenylpropionate dioxygenase large terminal subunit	476	ECs3404.fasta
ECs3406		3391409	321	3-phenylpropionate dioxygenase ferredoxin subunit	142	ECs3406.fasta
ECs3407		3391726	813	2,3-dihydroxy-2,3-dihydrophenylpropionate dehydrogenase	312	ECs3407.fasta
ECs3408		3392548	1203	phenylpropionate dioxygenase ferredoxin reductase subunit	447	ECs3408.fasta
ECs3409		3393847	423	hypothetical protein	265	ECs3409.fasta
ECs3410		3394317	873	hypothetical protein	510	ECs3410.fasta
ECs3411		3395201	789	hypothetical protein	430	ECs3411.fasta
ECs3412		3396328	999	transport system permease	490	ECs3412.fasta
ECs3413		3397351	1512	ABC transporter ATP-binding protein	729	ECs3413.fasta
ECs3414		3398885	984	LACI-type transcriptional regulator	518	ECs3414.fasta
ECs3415		3399965	3375	hypothetical protein	1133	ECs3415.fasta
ECs3416		3403364	1194	NAGC-like transcriptional regulator	606	ECs3416.fasta
ECs3417	glyA	3404620	1254	serine hydroxymethyltransferase	517	ECs3417.fasta
ECs3418		3406201	1191	nitric oxide dioxygenase	431	ECs3418.fasta
ECs3419		3407436	339	nitrogen regulatory protein P-II 1	124	ECs3419.fasta
ECs3420		3407835	1335	2-component transcriptional regulator	565	ECs3420.fasta
ECs3422		3410037	1491	2-component sensor protein	547	ECs3422.fasta
ECs3423		3412040	3888	phosphoribosylformylglycinamidine synthase	1148	ECs3423.fasta
ECs3424		3416322	1419	transglycosylase	487	ECs3424.fasta
ECs3425		3417737	537	tRNA-specific adenosine deaminase	207	ECs3425.fasta
ECs3426		3418298	636	hypothetical protein	278	ECs3426.fasta
ECs3427		3419142	849	DNA-binding transcriptional regulator	305	ECs3427.fasta
ECs3428		3420046	261	hypothetical protein	130	ECs3428.fasta
ECs3429	acpS	3421002	381	4'-phosphopantetheinyl transferase	154	ECs3429.fasta
ECs3430		3421382	732	pyridoxine 5'-phosphate synthase	323	ECs3430.fasta
ECs3431	recO	3422125	729	DNA repair protein RecO	313	ECs3431.fasta
ECs3432	era	3422865	906	GTP-binding protein Era	309	ECs3432.fasta
ECs3433	rnc	3423767	681	ribonuclease III	181	ECs3433.fasta
ECs3434		3424720	975	signal peptidase I	376	ECs3434.fasta
ECs3435		3425710	1800	GTP-binding protein LepA	496	ECs3435.fasta
ECs3436		3427707	480	SoxR reducing system protein RseC	237	ECs3436.fasta
ECs3437	rseB	3428183	957	periplasmic negative regulator of sigmaE	345	ECs3437.fasta
ECs3439		3429810	576	RNA polymerase sigma factor RpoE	157	ECs3439.fasta
ECs3440		3430793	1623	L-aspartate oxidase	595	ECs3440.fasta
ECs3442		3433269	1335	ATP-dependent RNA helicase SrmB	454	ECs3442.fasta
ECs3443		3434636	882	LysR family transcriptional regulator	383	ECs3443.fasta
ECs3444		3435620	588	neutral amino-acid efflux protein	320	ECs3444.fasta
ECs3445		3436263	384	autonomous glycyl radical cofactor GrcA	132	ECs3445.fasta
ECs3447		3437689	1038	methyltransferase	443	ECs3447.fasta
ECs3448		3438933	420	thioredoxin 2	195	ECs3448.fasta
ECs3449		3439421	699	hypothetical protein	359	ECs3449.fasta
ECs3452	pssA	3442926	1356	phosphatidylserine synthase	412	ECs3452.fasta
ECs3453		3444378	273	hypothetical protein	137	ECs3453.fasta
ECs3454		3444647	1299	alpha-ketoglutarate transporter	458	ECs3454.fasta
ECs3455		3451719	2574	protein disaggregation chaperone	638	ECs3455.fasta
ECs3456		3454422	732	hypothetical protein	320	ECs3456.fasta
ECs3457	rluD	3455150	981	23S rRNA pseudouridine synthase D	334	ECs3457.fasta
ECs3458		3456265	738	outer membrane protein assembly complex subunit YfiO	259	ECs3458.fasta
ECs3459		3457032	207	hypothetical protein	119	ECs3459.fasta
ECs3460		3457273	342	translation inhibitor protein RaiA	84	ECs3460.fasta
ECs3462	pheA	3457864	1161	bifunctional chorismate mutase/prephenate dehydratase	402	ECs3462.fasta
ECs3463	tyrA	3459067	1122	bifunctional chorismate mutase/prephenate dehydrogenase	384	ECs3463.fasta
ECs3464		3460199	1071	phospho-2-dehydro-3-deoxyheptonate aldolase	343	ECs3464.fasta
ECs3465		3461440	405	hypothetical protein	194	ECs3465.fasta
ECs3467		3462502	1227	hypothetical protein	580	ECs3467.fasta
ECs3469	rplS	3464303	348	50S ribosomal protein L19	60	ECs3469.fasta
ECs3470	trmD	3464692	768	tRNA (guanine-N(1)-)-methyltransferase	310	ECs3470.fasta
ECs3471	rimM	3465490	549	16S rRNA-processing protein RimM	203	ECs3471.fasta
ECs3472	rpsP	3466057	249	30S ribosomal protein S16	62	ECs3472.fasta
ECs3473		3466442	1362	signal recognition particle protein	418	ECs3473.fasta
ECs3474		3467970	792	hypothetical protein	302	ECs3474.fasta
ECs3475		3468873	1197	hypothetical protein	447	ECs3475.fasta
ECs3476		3470124	594	heat shock protein GrpE	233	ECs3476.fasta
ECs3477	ppnK	3470840	879	inorganic polyphosphate/ATP-NAD kinase	297	ECs3477.fasta
ECs3478		3471804	1662	recombination and repair protein	545	ECs3478.fasta
ECs3479		3473803	153	small membrane protein A	64	ECs3479.fasta
ECs3481		3474297	477	hypothetical protein	147	ECs3481.fasta
ECs3482	smpB	3474905	483	SsrA-binding protein	221	ECs3482.fasta
ECs3519		3509828	1008	hypothetical protein	400	ECs3519.fasta
ECs3521		3512103	1335	hydroxyglutarate oxidase	485	ECs3521.fasta
ECs3522	gabD	3513460	1449	succinate-semialdehyde dehydrogenase I	697	ECs3522.fasta
ECs3523		3514922	1281	4-aminobutyrate aminotransferase	668	ECs3523.fasta
ECs3524		3516440	1401	gamma-aminobutyrate transporter	585	ECs3524.fasta
ECs3525		3517861	663	DNA-binding transcriptional regulator CsiR	337	ECs3525.fasta
ECs3526		3518524	450	LysM domain/BON superfamily protein	237	ECs3526.fasta
ECs3527		3519057	159	hypothetical protein	69	ECs3527.fasta
ECs3528		3519398	300	hypothetical protein	160	ECs3528.fasta
ECs3530		3520278	405	DNA binding protein	181	ECs3530.fasta
ECs3531		3521350	450	hypothetical protein	156	ECs3531.fasta
ECs3532		3521836	345	hypothetical protein	150	ECs3532.fasta
ECs3533		3522332	330	hypothetical protein	200	ECs3533.fasta
ECs3536		3524873	246	glutaredoxin-like protein	180	ECs3536.fasta
ECs3538		3525498	2145	ribonucleotide-diphosphate reductase subunit alpha	801	ECs3538.fasta
ECs3539	nrdF	3527652	960	ribonucleotide-diphosphate reductase subunit beta	412	ECs3539.fasta
ECs3540		3528967	1203	glycine betaine transporter ATP-binding protein	433	ECs3540.fasta
ECs3542	proX	3531283	993	glycine betaine transporter periplasmic subunit	420	ECs3542.fasta
ECs3543		3532467	1185	transporter	557	ECs3543.fasta
ECs3544		3533775	738	hypothetical protein	298	ECs3544.fasta
ECs3546		3534928	531	transcriptional repressor MprA	218	ECs3546.fasta
ECs3547		3535585	1173	multidrug resistance secretion protein	496	ECs3547.fasta
ECs3548		3536774	1539	multidrug resistance protein B	570	ECs3548.fasta
ECs3549		3538376	516	S-ribosylhomocysteinase	206	ECs3549.fasta
ECs3550		3539041	1557	glutamate--cysteine ligase	530	ECs3550.fasta
ECs3551		3540670	429	hypothetical protein	181	ECs3551.fasta
ECs3552		3541095	567	fructose-1-phosphatase	258	ECs3552.fasta
ECs3553		3542889	186	carbon storage regulator	46	ECs3553.fasta
ECs3554	alaS	3543309	2631	alanyl-tRNA synthetase	737	ECs3554.fasta
ECs3555	recX	3546067	501	recombination regulator RecX	242	ECs3555.fasta
ECs3556	recA	3546635	1062	recombinase A	304	ECs3556.fasta
ECs3557		3547776	498	competence damage-inducible protein A	250	ECs3557.fasta
ECs3558		3548418	1086	murein hydrolase B	439	ECs3558.fasta
ECs3560		3551284	372	PTS system glucitol/sorbitol-specific transporter subunit IIA	223	ECs3560.fasta
ECs3561		3551659	780	sorbitol-6-phosphate dehydrogenase	290	ECs3561.fasta
ECs3562		3552544	360	GutM family transcriptional regulator	207	ECs3562.fasta
ECs3564	gutQ	3553736	966	D-arabinose 5-phosphate isomerase	424	ECs3564.fasta
ECs3565		3554698	1515	anaerobic nitric oxide reductase transcriptional regulator	624	ECs3565.fasta
ECs3567		3557631	1134	nitric oxide reductase	543	ECs3567.fasta
ECs3568		3558892	2253	transcriptional regulatory protein	819	ECs3568.fasta
ECs3569		3561297	528	electron transport protein HydN	288	ECs3569.fasta
ECs3570		3561973	1014	ascBF operon repressor	378	ECs3570.fasta
ECs3572		3564709	1425	cryptic 6-phospho-beta-glucosidase	522	ECs3572.fasta
ECs3573	hycI	3566257	471	hydrogenase 3 maturation protease	309	ECs3573.fasta
ECs3575		3567127	768	formate hydrogenlyase subunit-7 component G	417	ECs3575.fasta
ECs3576		3567894	543	formate hydrogenlyase complex iron-sulfur subunit	307	ECs3576.fasta
ECs3577		3568446	1710	hydrogenase 3 large subunit	667	ECs3577.fasta
ECs3578		3570173	924	membrane-spanning protein of hydrogenase 3	506	ECs3578.fasta
ECs3579		3571099	1827	formate hydrogenlyase subunit 3	774	ECs3579.fasta
ECs3580		3572922	612	formate hydrogenlyase subunit-7 component B	307	ECs3580.fasta
ECs3581		3573658	462	formate hydrogenlyase regulatory protein HycA	197	ECs3581.fasta
ECs3582	hypA	3574331	351	hydrogenase nickel incorporation protein	116	ECs3582.fasta
ECs3583		3574685	873	hydrogenase nickel incorporation protein HypB	371	ECs3583.fasta
ECs3585		3575820	1122	hypothetical protein	430	ECs3585.fasta
ECs3586		3576980	969	hypothetical protein	434	ECs3586.fasta
ECs3587		3578022	2079	formate hydrogenlyase transcriptional activator	888	ECs3587.fasta
ECs3588		3580137	354	hypothetical protein	103	ECs3588.fasta
ECs3589		3580777	2562	DNA mismatch repair protein MutS	797	ECs3589.fasta
ECs3590		3583444	657	serine/threonine-specific protein phosphatase 2	371	ECs3590.fasta
ECs3592		3584388	1428	4-hydroxybenzoate decarboxylase	363	ECs3592.fasta
ECs3593		3585815	594	phenylacrylic acid decarboxylase	200	ECs3593.fasta
ECs3594		3586555	408	MarR family transcriptional regulator	139	ECs3594.fasta
ECs3595		3587082	993	RNA polymerase sigma factor RpoS	484	ECs3595.fasta
ECs3596	nlpD	3588137	1140	Nlp family transcriptional regulator	470	ECs3596.fasta
ECs3599	truD	3590778	1050	tRNA pseudouridine synthase D	441	ECs3599.fasta
ECs3600	ispF	3591824	480	2-C-methyl-D-erythritol 2,4-cyclodiphosphate synthase	197	ECs3600.fasta
ECs3601	ispD	3592303	711	2-C-methyl-D-erythritol 4-phosphate cytidylyltransferase	303	ECs3601.fasta
ECs3602	ftsB	3593032	312	cell division protein FtsB	99	ECs3602.fasta
ECs3603		3593537	324	hypothetical protein	146	ECs3603.fasta
ECs3604		3593910	606	adenylylsulfate kinase	250	ECs3604.fasta
ECs3605	cysN	3594515	1428	sulfate adenylyltransferase subunit 1	605	ECs3605.fasta
ECs3606		3595944	909	sulfate adenylyltransferase subunit 2	392	ECs3606.fasta
ECs3607		3597104	1038	alkaline phosphatase	493	ECs3607.fasta
ECs3608		3598531	294	hypothetical protein	111	ECs3608.fasta
ECs3611		3600373	747	hypothetical protein	222	ECs3611.fasta
ECs3616		3607281	153	hypothetical protein	81	ECs3616.fasta
ECs3617		3607697	735	phosphoadenosine phosphosulfate reductase	348	ECs3617.fasta
ECs3618		3608505	1713	sulfite reductase subunit beta	685	ECs3618.fasta
ECs3619	cysJ	3610217	1800	sulfite reductase subunit alpha	705	ECs3619.fasta
ECs3620		3612332	366	6-pyruvoyl tetrahydrobiopterin synthase	177	ECs3620.fasta
ECs3621		3612775	1272	hypothetical protein	628	ECs3621.fasta
ECs3623		3614314	576	anti-terminator regulatory protein	290	ECs3623.fasta
ECs3626		3615894	786	transporter	429	ECs3626.fasta
ECs3629		3618081	1455	hypothetical protein	550	ECs3629.fasta
ECs3630		3619605	786	oxidoreductase	458	ECs3630.fasta
ECs3631		3620709	1278	transporter	563	ECs3631.fasta
ECs3632		3622013	1479	kinase	577	ECs3632.fasta
ECs3633		3624555	672	hypothetical protein	310	ECs3633.fasta
ECs3639	eno	3629042	1299	phosphopyruvate hydratase	412	ECs3639.fasta
ECs3640	pyrG	3630428	1638	CTP synthetase	440	ECs3640.fasta
ECs3641	mazG	3632293	792	nucleoside triphosphate pyrophosphohydrolase	312	ECs3641.fasta
ECs3642		3633155	336	toxin ChpA	117	ECs3642.fasta
ECs3643		3633490	249	antitoxin MazE	63	ECs3643.fasta
ECs3644	relA	3633816	2235	GDP/GTP pyrophosphokinase	618	ECs3644.fasta
ECs3645	rumA	3636098	1302	23S rRNA 5-methyluridine methyltransferase	520	ECs3645.fasta
ECs3646		3637456	2757	hybrid sensory histidine kinase BarA	805	ECs3646.fasta
ECs3647		3640445	1341	glucarate dehydratase	578	ECs3647.fasta
ECs3648		3641806	1023	glucarate dehydratase	504	ECs3648.fasta
ECs3649		3643148	1353	transporter	537	ECs3649.fasta
ECs3650		3644935	450	flavodoxin	213	ECs3650.fasta
ECs3651		3645402	783	tRNA pseudouridine synthase C	353	ECs3651.fasta
ECs3652		3646184	330	hypothetical protein	192	ECs3652.fasta
ECs3653		3647135	546	SecY interacting protein Syd	257	ECs3653.fasta
ECs3654	queF	3647748	849	7-cyano-7-deazaguanine reductase	378	ECs3654.fasta
ECs3655		3648708	1365	hypothetical protein	494	ECs3655.fasta
ECs3656		3650629	1290	serine transporter	438	ECs3656.fasta
ECs3657		3651976	1368	L-serine dehydratase	519	ECs3657.fasta
ECs3658	xni	3653455	756	exonuclease IX	358	ECs3658.fasta
ECs3659		3654265	1152	L-1,2-propanediol oxidoreductase	455	ECs3659.fasta
ECs3660		3655441	648	L-fuculose phosphate aldolase	248	ECs3660.fasta
ECs3661		3656635	1317	L-fucose transporter	508	ECs3661.fasta
ECs3662	fucI	3657984	1776	L-fucose isomerase	694	ECs3662.fasta
ECs3663		3659838	1449	L-fuculokinase	604	ECs3663.fasta
ECs3664		3661288	423	FucU	177	ECs3664.fasta
ECs3665		3661768	732	FucR family transcriptional regulator	277	ECs3665.fasta
ECs3666		3662543	1101	RNA 2'-O-ribose methyltransferase	502	ECs3666.fasta
ECs3668		3664050	918	GcvA family transcriptional regulator	319	ECs3668.fasta
ECs3669		3665318	231	hypothetical protein	63	ECs3669.fasta
ECs3670		3665737	1206	cysteine sulfinate desulfinase	508	ECs3670.fasta
ECs3671		3666942	444	hypothetical protein	230	ECs3671.fasta
ECs3672		3667436	807	hypothetical protein	348	ECs3672.fasta
ECs3673	mltA	3668481	1098	murein transglycosylase A	378	ECs3673.fasta
ECs3674		3670157	1254	amidase	468	ECs3674.fasta
ECs3675		3671642	1332	N-acetylglutamate synthase	456	ECs3675.fasta
ECs3676	recD	3673035	1827	exonuclease V subunit alpha	613	ECs3676.fasta
ECs3677	recB	3674861	3543	exonuclease V subunit beta	1077	ECs3677.fasta
ECs3679	recC	3681460	3369	exonuclease V subunit gamma	990	ECs3679.fasta
ECs3681		3685149	408	hypothetical protein	248	ECs3681.fasta
ECs3682		3685553	564	hypothetical protein	291	ECs3682.fasta
ECs3684	thyA	3686761	795	thymidylate synthase	270	ECs3684.fasta
ECs3685		3687562	876	prolipoprotein diacylglyceryl transferase	310	ECs3685.fasta
ECs3686		3688588	2247	fused phosphoenolpyruvate-protein phosphotransferase PtsP/GAF domain	667	ECs3686.fasta
ECs3687		3690847	531	dinucleoside polyphosphate hydrolase	113	ECs3687.fasta
ECs3688		3692062	690	DNA mismatch repair protein	295	ECs3688.fasta
ECs3689		3692820	714	transporter	247	ECs3689.fasta
ECs3690		3693671	219	hypothetical protein	55	ECs3690.fasta
[truncated: 1,153 more rows]
