# Supplementary material for: Molecular characterization and phylogeny of Shiga toxin-producing Escherichia coli derived from cattle farm
Source: Front Microbiol. 2022 Aug 4;13:950065. doi: 10.3389/fmicb.2022.950065 (PMC9386476; doi:10.3389/fmicb.2022.950065)
Supplement: Supplementary file 3 [file Table_3.XLSX]

## Sheet: Sheet1
ECs_0002.fasta
ECs_0003.fasta
ECs_0004.fasta
ECs_0006.fasta
ECs_0007.fasta
ECs_0008.fasta
ECs_0009.fasta
ECs_0010.fasta
ECs_0012.fasta
ECs_0014.fasta
ECs_0017.fasta
ECs_0018.fasta
ECs_0028.fasta
ECs_0029.fasta
ECs_0030.fasta
ECs_0031.fasta
ECs_0032.fasta
ECs_0033.fasta
ECs_0034.fasta
ECs_0035.fasta
ECs_0036.fasta
ECs_0039.fasta
ECs_0040.fasta
ECs_0041.fasta
ECs_0042.fasta
ECs_0043.fasta
ECs_0044.fasta
ECs_0045.fasta
ECs_0046.fasta
ECs_0047.fasta
ECs_0048.fasta
ECs_0050.fasta
ECs_0051.fasta
ECs_0054.fasta
ECs_0056.fasta
ECs_0057.fasta
ECs_0058.fasta
ECs_0059.fasta
ECs_0060.fasta
ECs_0062.fasta
ECs_0063.fasta
ECs_0064.fasta
ECs_0065.fasta
ECs_0066.fasta
ECs_0067.fasta
ECs_0068.fasta
ECs_0069.fasta
ECs_0071.fasta
ECs_0075.fasta
ECs_0076.fasta
ECs_0077.fasta
ECs_0078.fasta
ECs_0080.fasta
ECs_0081.fasta
ECs_0082.fasta
ECs_0084.fasta
ECs_0086.fasta
ECs_0087.fasta
ECs_0088.fasta
ECs_0090.fasta
ECs_0092.fasta
ECs_0093.fasta
ECs_0094.fasta
ECs_0095.fasta
ECs_0097.fasta
ECs_0098.fasta
ECs_0099.fasta
ECs_0100.fasta
ECs_0102.fasta
ECs_0106.fasta
ECs_0107.fasta
ECs_0108.fasta
ECs_0112.fasta
ECs_0113.fasta
ECs_0114.fasta
ECs_0115.fasta
ECs_0116.fasta
ECs_0117.fasta
ECs_0118.fasta
ECs_0120.fasta
ECs_0122.fasta
ECs_0123.fasta
ECs_0124.fasta
ECs_0125.fasta
ECs_0126.fasta
ECs_0127.fasta
ECs_0128.fasta
ECs_0129.fasta
ECs_0130.fasta
ECs_0131.fasta
ECs_0132.fasta
ECs_0134.fasta
ECs_0135.fasta
ECs_0137.fasta
ECs_0138.fasta
ECs_0147.fasta
ECs_0148.fasta
ECs_0149.fasta
ECs_0150.fasta
ECs_0151.fasta
ECs_0152.fasta
ECs_0153.fasta
ECs_0154.fasta
ECs_0155.fasta
ECs_0156.fasta
ECs_0157.fasta
ECs_0158.fasta
ECs_0159.fasta
ECs_0160.fasta
ECs_0161.fasta
ECs_0162.fasta
ECs_0164.fasta
ECs_0165.fasta
ECs_0166.fasta
ECs_0167.fasta
ECs_0168.fasta
ECs_0169.fasta
ECs_0170.fasta
ECs_0171.fasta
ECs_0172.fasta
ECs_0173.fasta
ECs_0174.fasta
ECs_0175.fasta
ECs_0176.fasta
ECs_0177.fasta
ECs_0178.fasta
ECs_0179.fasta
ECs_0181.fasta
ECs_0182.fasta
ECs_0183.fasta
ECs_0184.fasta
ECs_0185.fasta
ECs_0186.fasta
ECs_0187.fasta
ECs_0188.fasta
ECs_0189.fasta
ECs_0191.fasta
ECs_0193.fasta
ECs_0194.fasta
ECs_0196.fasta
ECs_0197.fasta
ECs_0199.fasta
ECs_0201.fasta
ECs_0202.fasta
ECs_0203.fasta
ECs_0204.fasta
ECs_0205.fasta
ECs_0207.fasta
ECs_0209.fasta
ECs_0210.fasta
ECs_0211.fasta
ECs_0247.fasta
ECs_0248.fasta
ECs_0250.fasta
ECs_0254.fasta
ECs_0340.fasta
ECs_0342.fasta
ECs_0344.fasta
ECs_0345.fasta
ECs_0357.fasta
ECs_0358.fasta
ECs_0359.fasta
ECs_0360.fasta
ECs_0363.fasta
ECs_0369.fasta
ECs_0370.fasta
ECs_0372.fasta
ECs_0379.fasta
ECs_0382.fasta
ECs_0383.fasta
ECs_0384.fasta
ECs_0385.fasta
ECs_0386.fasta
ECs_0387.fasta
ECs_0388.fasta
ECs_0390.fasta
ECs_0391.fasta
ECs_0393.fasta
ECs_0394.fasta
ECs_0396.fasta
ECs_0398.fasta
ECs_0401.fasta
ECs_0402.fasta
ECs_0403.fasta
ECs_0404.fasta
ECs_0405.fasta
ECs_0406.fasta
ECs_0407.fasta
ECs_0408.fasta
ECs_0409.fasta
ECs_0410.fasta
ECs_0411.fasta
ECs_0419.fasta
ECs_0420.fasta
ECs_0421.fasta
ECs_0422.fasta
ECs_0423.fasta
ECs_0425.fasta
ECs_0426.fasta
ECs_0427.fasta
ECs_0428.fasta
ECs_0431.fasta
ECs_0432.fasta
ECs_0433.fasta
ECs_0435.fasta
ECs_0436.fasta
ECs_0437.fasta
ECs_0438.fasta
ECs_0440.fasta
ECs_0441.fasta
ECs_0444.fasta
ECs_0445.fasta
ECs_0446.fasta
ECs_0447.fasta
ECs_0448.fasta
ECs_0449.fasta
ECs_0450.fasta
ECs_0451.fasta
ECs_0452.fasta
ECs_0455.fasta
ECs_0456.fasta
ECs_0457.fasta
ECs_0458.fasta
ECs_0459.fasta
ECs_0460.fasta
ECs_0463.fasta
ECs_0464.fasta
ECs_0466.fasta
ECs_0467.fasta
ECs_0468.fasta
ECs_0469.fasta
ECs_0470.fasta
ECs_0473.fasta
ECs_0474.fasta
ECs_0475.fasta
ECs_0476.fasta
ECs_0477.fasta
ECs_0479.fasta
ECs_0480.fasta
ECs_0481.fasta
ECs_0482.fasta
ECs_0483.fasta
ECs_0485.fasta
ECs_0486.fasta
ECs_0487.fasta
ECs_0488.fasta
ECs_0490.fasta
ECs_0491.fasta
ECs_0492.fasta
ECs_0493.fasta
ECs_0494.fasta
ECs_0495.fasta
ECs_0496.fasta
ECs_0497.fasta
ECs_0498.fasta
ECs_0499.fasta
ECs_0500.fasta
ECs_0503.fasta
ECs_0504.fasta
ECs_0505.fasta
ECs_0506.fasta
ECs_0507.fasta
ECs_0509.fasta
ECs_0510.fasta
ECs_0511.fasta
ECs_0512.fasta
ECs_0515.fasta
ECs_0516.fasta
ECs_0517.fasta
ECs_0518.fasta
ECs_0520.fasta
ECs_0521.fasta
ECs_0522.fasta
ECs_0523.fasta
ECs_0524.fasta
ECs_0525.fasta
ECs_0526.fasta
ECs_0527.fasta
ECs_0528.fasta
ECs_0529.fasta
ECs_0530.fasta
ECs_0531.fasta
ECs_0532.fasta
ECs_0533.fasta
ECs_0534.fasta
ECs_0535.fasta
ECs_0537.fasta
ECs_0538.fasta
ECs_0539.fasta
ECs_0545.fasta
ECs_0552.fasta
ECs_0554.fasta
ECs_0555.fasta
ECs_0556.fasta
ECs_0557.fasta
ECs_0559.fasta
ECs_0564.fasta
ECs_0565.fasta
ECs_0566.fasta
ECs_0567.fasta
ECs_0568.fasta
ECs_0569.fasta
ECs_0570.fasta
ECs_0576.fasta
ECs_0577.fasta
ECs_0578.fasta
ECs_0579.fasta
ECs_0580.fasta
ECs_0581.fasta
ECs_0582.fasta
ECs_0583.fasta
ECs_0584.fasta
ECs_0585.fasta
ECs_0586.fasta
ECs_0587.fasta
ECs_0588.fasta
ECs_0591.fasta
ECs_0594.fasta
ECs_0599.fasta
ECs_0608.fasta
ECs_0611.fasta
ECs_0612.fasta
ECs_0614.fasta
ECs_0615.fasta
ECs_0616.fasta
ECs_0619.fasta
ECs_0622.fasta
ECs_0623.fasta
ECs_0624.fasta
ECs_0625.fasta
ECs_0626.fasta
ECs_0627.fasta
ECs_0628.fasta
ECs_0629.fasta
ECs_0630.fasta
ECs_0631.fasta
ECs_0632.fasta
ECs_0633.fasta
ECs_0634.fasta
ECs_0635.fasta
ECs_0636.fasta
ECs_0637.fasta
ECs_0638.fasta
ECs_0639.fasta
ECs_0641.fasta
ECs_0643.fasta
ECs_0644.fasta
ECs_0645.fasta
ECs_0646.fasta
ECs_0647.fasta
ECs_0650.fasta
ECs_0651.fasta
ECs_0652.fasta
ECs_0654.fasta
ECs_0655.fasta
ECs_0656.fasta
ECs_0657.fasta
ECs_0658.fasta
ECs_0660.fasta
ECs_0661.fasta
ECs_0664.fasta
ECs_0666.fasta
ECs_0667.fasta
ECs_0668.fasta
ECs_0669.fasta
ECs_0670.fasta
ECs_0671.fasta
ECs_0672.fasta
ECs_0673.fasta
ECs_0674.fasta
ECs_0676.fasta
ECs_0677.fasta
ECs_0678.fasta
ECs_0679.fasta
ECs_0680.fasta
ECs_0681.fasta
ECs_0683.fasta
ECs_0684.fasta
ECs_0686.fasta
ECs_0689.fasta
ECs_0690.fasta
ECs_0691.fasta
ECs_0692.fasta
ECs_0693.fasta
ECs_0694.fasta
ECs_0696.fasta
ECs_0697.fasta
ECs_0698.fasta
ECs_0699.fasta
ECs_0700.fasta
ECs_0704.fasta
ECs_0705.fasta
ECs_0706.fasta
ECs_0707.fasta
ECs_0708.fasta
ECs_0709.fasta
ECs_0710.fasta
ECs_0713.fasta
ECs_0714.fasta
ECs_0716.fasta
ECs_0717.fasta
ECs_0718.fasta
ECs_0719.fasta
ECs_0722.fasta
ECs_0723.fasta
ECs_0725.fasta
ECs_0726.fasta
ECs_0734.fasta
ECs_0735.fasta
ECs_0737.fasta
ECs_0740.fasta
ECs_0745.fasta
ECs_0748.fasta
ECs_0749.fasta
ECs_0751.fasta
ECs_0752.fasta
ECs_0753.fasta
ECs_0754.fasta
ECs_0768.fasta
ECs_0769.fasta
ECs_0771.fasta
ECs_0772.fasta
ECs_0773.fasta
ECs_0775.fasta
ECs_0776.fasta
ECs_0777.fasta
ECs_0778.fasta
ECs_0779.fasta
ECs_0780.fasta
ECs_0781.fasta
ECs_0782.fasta
ECs_0783.fasta
ECs_0785.fasta
ECs_0786.fasta
ECs_0787.fasta
ECs_0788.fasta
ECs_0789.fasta
ECs_0791.fasta
ECs_0792.fasta
ECs_0793.fasta
ECs_0794.fasta
ECs_0795.fasta
ECs_0796.fasta
ECs_0798.fasta
ECs_0799.fasta
ECs_0800.fasta
ECs_0851.fasta
ECs_0852.fasta
ECs_0853.fasta
ECs_0854.fasta
ECs_0856.fasta
ECs_0857.fasta
ECs_0858.fasta
ECs_0859.fasta
ECs_0860.fasta
ECs_0861.fasta
ECs_0863.fasta
ECs_0864.fasta
ECs_0866.fasta
ECs_0867.fasta
ECs_0868.fasta
ECs_0870.fasta
ECs_0872.fasta
ECs_0874.fasta
ECs_0875.fasta
ECs_0877.fasta
ECs_0878.fasta
ECs_0879.fasta
ECs_0881.fasta
ECs_0882.fasta
ECs_0883.fasta
ECs_0885.fasta
ECs_0886.fasta
ECs_0887.fasta
ECs_0888.fasta
ECs_0889.fasta
ECs_0890.fasta
ECs_0891.fasta
ECs_0893.fasta
ECs_0894.fasta
ECs_0896.fasta
ECs_0897.fasta
ECs_0898.fasta
ECs_0899.fasta
ECs_0902.fasta
ECs_0903.fasta
ECs_0904.fasta
ECs_0905.fasta
ECs_0909.fasta
ECs_0910.fasta
ECs_0911.fasta
ECs_0912.fasta
ECs_0913.fasta
ECs_0915.fasta
ECs_0917.fasta
ECs_0918.fasta
ECs_0919.fasta
ECs_0920.fasta
ECs_0921.fasta
ECs_0924.fasta
ECs_0926.fasta
ECs_0927.fasta
ECs_0929.fasta
ECs_0931.fasta
ECs_0932.fasta
ECs_0933.fasta
ECs_0934.fasta
ECs_0935.fasta
ECs_0937.fasta
ECs_0938.fasta
ECs_0939.fasta
ECs_0943.fasta
ECs_0944.fasta
ECs_0945.fasta
ECs_0946.fasta
ECs_0947.fasta
ECs_0952.fasta
ECs_0953.fasta
ECs_0954.fasta
ECs_0956.fasta
ECs_0957.fasta
ECs_0958.fasta
ECs_0959.fasta
ECs_0960.fasta
ECs_0961.fasta
ECs_0962.fasta
ECs_0963.fasta
ECs_0964.fasta
ECs_0965.fasta
ECs_0967.fasta
ECs_0968.fasta
ECs_0969.fasta
ECs_0970.fasta
ECs_0971.fasta
ECs_0972.fasta
ECs_0973.fasta
ECs_0974.fasta
ECs_0976.fasta
ECs_0977.fasta
ECs_0978.fasta
ECs_0979.fasta
ECs_0981.fasta
ECs_0982.fasta
ECs_0983.fasta
ECs_0984.fasta
ECs_0985.fasta
ECs_0987.fasta
ECs_0988.fasta
ECs_0989.fasta
ECs_0990.fasta
ECs_0991.fasta
ECs_0992.fasta
ECs_0993.fasta
ECs_0994.fasta
ECs_0996.fasta
ECs_0997.fasta
ECs_0998.fasta
ECs_0999.fasta
ECs_1001.fasta
ECs_1002.fasta
ECs_1004.fasta
ECs_1005.fasta
ECs_1007.fasta
ECs_1008.fasta
ECs_1009.fasta
ECs_1010.fasta
ECs_1011.fasta
ECs_1012.fasta
ECs_1013.fasta
ECs_1014.fasta
ECs_1015.fasta
ECs_1019.fasta
ECs_1029.fasta
ECs_1030.fasta
ECs_1031.fasta
ECs_1032.fasta
ECs_1033.fasta
ECs_1034.fasta
ECs_1035.fasta
ECs_1036.fasta
ECs_1038.fasta
ECs_1039.fasta
ECs_1040.fasta
ECs_1041.fasta
ECs_1044.fasta
ECs_1045.fasta
ECs_1046.fasta
ECs_1047.fasta
ECs_1048.fasta
ECs_1049.fasta
ECs_1050.fasta
ECs_1051.fasta
ECs_1053.fasta
ECs_1054.fasta
ECs_1128.fasta
ECs_1129.fasta
ECs_1130.fasta
ECs_1131.fasta
ECs_1132.fasta
ECs_1133.fasta
ECs_1134.fasta
ECs_1135.fasta
ECs_1136.fasta
ECs_1137.fasta
ECs_1139.fasta
ECs_1140.fasta
ECs_1141.fasta
ECs_1142.fasta
ECs_1149.fasta
ECs_1151.fasta
ECs_1152.fasta
ECs_1153.fasta
ECs_1154.fasta
ECs_1155.fasta
ECs_1158.fasta
ECs_1252.fasta
ECs_1253.fasta
ECs_1254.fasta
ECs_1255.fasta
ECs_1257.fasta
ECs_1258.fasta
ECs_1259.fasta
ECs_1260.fasta
ECs_1261.fasta
ECs_1263.fasta
ECs_1264.fasta
ECs_1265.fasta
ECs_1410.fasta
ECs_1411.fasta
ECs_1412.fasta
ECs_1413.fasta
ECs_1414.fasta
ECs_1415.fasta
ECs_1419.fasta
ECs_1420.fasta
ECs_1424.fasta
ECs_1425.fasta
ECs_1427.fasta
ECs_1429.fasta
ECs_1432.fasta
ECs_1433.fasta
ECs_1434.fasta
ECs_1437.fasta
ECs_1440.fasta
ECs_1441.fasta
ECs_1442.fasta
ECs_1443.fasta
ECs_1444.fasta
ECs_1445.fasta
ECs_1446.fasta
ECs_1447.fasta
ECs_1448.fasta
ECs_1450.fasta
ECs_1451.fasta
ECs_1452.fasta
ECs_1453.fasta
ECs_1454.fasta
ECs_1455.fasta
ECs_1456.fasta
ECs_1457.fasta
ECs_1458.fasta
ECs_1459.fasta
ECs_1460.fasta
ECs_1461.fasta
ECs_1462.fasta
ECs_1464.fasta
ECs_1465.fasta
ECs_1466.fasta
ECs_1468.fasta
ECs_1469.fasta
ECs_1470.fasta
ECs_1471.fasta
ECs_1472.fasta
ECs_1473.fasta
ECs_1474.fasta
ECs_1475.fasta
ECs_1477.fasta
ECs_1478.fasta
ECs_1479.fasta
ECs_1480.fasta
ECs_1481.fasta
ECs_1485.fasta
ECs_1486.fasta
ECs_1487.fasta
ECs_1488.fasta
ECs_1489.fasta
ECs_1491.fasta
ECs_1492.fasta
ECs_1493.fasta
ECs_1494.fasta
ECs_1496.fasta
ECs_1497.fasta
ECs_1498.fasta
ECs_1499.fasta
ECs_1500.fasta
ECs_1571.fasta
ECs_1573.fasta
ECs_1601.fasta
ECs_1602.fasta
ECs_1603.fasta
ECs_1604.fasta
ECs_1605.fasta
ECs_1606.fasta
ECs_1607.fasta
ECs_1608.fasta
ECs_1668.fasta
ECs_1669.fasta
ECs_1670.fasta
ECs_1675.fasta
ECs_1678.fasta
ECs_1680.fasta
ECs_1681.fasta
ECs_1682.fasta
ECs_1683.fasta
ECs_1684.fasta
ECs_1686.fasta
ECs_1688.fasta
ECs_1708.fasta
ECs_1709.fasta
ECs_1710.fasta
ECs_1711.fasta
ECs_1712.fasta
ECs_1713.fasta
ECs_1714.fasta
ECs_1715.fasta
ECs_1716.fasta
ECs_1717.fasta
ECs_1718.fasta
ECs_1719.fasta
ECs_1720.fasta
ECs_1721.fasta
ECs_1723.fasta
ECs_1724.fasta
ECs_1725.fasta
ECs_1728.fasta
ECs_1731.fasta
ECs_1732.fasta
ECs_1734.fasta
ECs_1736.fasta
ECs_1737.fasta
ECs_1738.fasta
ECs_1739.fasta
ECs_1740.fasta
ECs_1741.fasta
ECs_1742.fasta
ECs_1743.fasta
ECs_1744.fasta
ECs_1745.fasta
ECs_1746.fasta
ECs_1747.fasta
ECs_1748.fasta
ECs_1749.fasta
ECs_1750.fasta
ECs_1752.fasta
ECs_1754.fasta
ECs_1755.fasta
ECs_1756.fasta
ECs_1829.fasta
ECs_1832.fasta
ECs_1833.fasta
ECs_1834.fasta
ECs_1835.fasta
ECs_1836.fasta
ECs_1838.fasta
ECs_1841.fasta
ECs_1842.fasta
ECs_1843.fasta
ECs_1844.fasta
ECs_1845.fasta
ECs_1846.fasta
ECs_1847.fasta
ECs_1849.fasta
ECs_1850.fasta
ECs_1853.fasta
ECs_1854.fasta
ECs_1855.fasta
ECs_1857.fasta
ECs_1859.fasta
ECs_1861.fasta
ECs_1867.fasta
ECs_1868.fasta
ECs_1870.fasta
ECs_1871.fasta
ECs_1873.fasta
ECs_1874.fasta
ECs_1875.fasta
ECs_1876.fasta
ECs_1877.fasta
ECs_1878.fasta
ECs_1879.fasta
ECs_1880.fasta
ECs_1881.fasta
ECs_1883.fasta
ECs_1884.fasta
ECs_1885.fasta
ECs_1892.fasta
ECs_1893.fasta
ECs_1894.fasta
ECs_1896.fasta
ECs_1897.fasta
ECs_1898.fasta
ECs_1899.fasta
ECs_1900.fasta
ECs_1901.fasta
ECs_1902.fasta
ECs_1903.fasta
ECs_1904.fasta
ECs_1909.fasta
ECs_1911.fasta
ECs_1912.fasta
ECs_1914.fasta
ECs_1915.fasta
ECs_1921.fasta
ECs_1922.fasta
ECs_1923.fasta
ECs_1924.fasta
ECs_1925.fasta
ECs_1926.fasta
ECs_1927.fasta
ECs_1928.fasta
ECs_2001.fasta
ECs_2002.fasta
ECs_2003.fasta
ECs_2008.fasta
ECs_2011.fasta
ECs_2014.fasta
ECs_2015.fasta
ECs_2020.fasta
ECs_2022.fasta
ECs_2026.fasta
ECs_2027.fasta
ECs_2028.fasta
ECs_2029.fasta
ECs_2033.fasta
ECs_2034.fasta
ECs_2035.fasta
ECs_2039.fasta
ECs_2042.fasta
ECs_2044.fasta
ECs_2045.fasta
ECs_2046.fasta
ECs_2048.fasta
ECs_2051.fasta
ECs_2052.fasta
ECs_2053.fasta
ECs_2054.fasta
ECs_2055.fasta
ECs_2056.fasta
ECs_2058.fasta
ECs_2067.fasta
ECs_2068.fasta
ECs_2069.fasta
ECs_2072.fasta
ECs_2077.fasta
ECs_2079.fasta
ECs_2081.fasta
ECs_2082.fasta
ECs_2083.fasta
ECs_2086.fasta
ECs_2089.fasta
ECs_2090.fasta
ECs_2091.fasta
ECs_2096.fasta
ECs_2097.fasta
ECs_2099.fasta
ECs_2100.fasta
ECs_2101.fasta
ECs_2102.fasta
ECs_2104.fasta
ECs_2106.fasta
ECs_2112.fasta
ECs_2119.fasta
ECs_2122.fasta
ECs_2123.fasta
ECs_2124.fasta
ECs_2128.fasta
ECs_2129.fasta
ECs_2130.fasta
ECs_2131.fasta
ECs_2132.fasta
ECs_2133.fasta
ECs_2135.fasta
ECs_2136.fasta
ECs_2137.fasta
ECs_2141.fasta
ECs_2147.fasta
ECs_2148.fasta
ECs_2149.fasta
ECs_2290.fasta
ECs_2291.fasta
ECs_2296.fasta
ECs_2297.fasta
ECs_2298.fasta
ECs_2300.fasta
ECs_2301.fasta
ECs_2302.fasta
ECs_2303.fasta
ECs_2306.fasta
ECs_2308.fasta
ECs_2309.fasta
ECs_2310.fasta
ECs_2311.fasta
ECs_2312.fasta
ECs_2313.fasta
ECs_2314.fasta
ECs_2315.fasta
ECs_2316.fasta
ECs_2317.fasta
ECs_2319.fasta
ECs_2320.fasta
ECs_2326.fasta
ECs_2327.fasta
ECs_2328.fasta
ECs_2329.fasta
ECs_2330.fasta
ECs_2331.fasta
ECs_2332.fasta
ECs_2336.fasta
ECs_2339.fasta
ECs_2340.fasta
ECs_2341.fasta
ECs_2342.fasta
ECs_2343.fasta
ECs_2344.fasta
ECs_2345.fasta
ECs_2346.fasta
ECs_2347.fasta
ECs_2348.fasta
ECs_2349.fasta
ECs_2350.fasta
ECs_2351.fasta
ECs_2353.fasta
ECs_2354.fasta
ECs_2355.fasta
ECs_2359.fasta
ECs_2360.fasta
ECs_2361.fasta
ECs_2362.fasta
ECs_2363.fasta
ECs_2364.fasta
ECs_2365.fasta
ECs_2366.fasta
ECs_2367.fasta
ECs_2368.fasta
ECs_2369.fasta
ECs_2370.fasta
ECs_2371.fasta
ECs_2372.fasta
ECs_2373.fasta
ECs_2375.fasta
ECs_2376.fasta
ECs_2377.fasta
ECs_2379.fasta
ECs_2381.fasta
ECs_2383.fasta
ECs_2384.fasta
ECs_2385.fasta
ECs_2386.fasta
ECs_2387.fasta
ECs_2388.fasta
ECs_2390.fasta
ECs_2391.fasta
ECs_2393.fasta
ECs_2394.fasta
ECs_2395.fasta
ECs_2397.fasta
ECs_2399.fasta
ECs_2400.fasta
ECs_2403.fasta
ECs_2404.fasta
ECs_2405.fasta
ECs_2406.fasta
ECs_2407.fasta
ECs_2408.fasta
ECs_2409.fasta
ECs_2410.fasta
ECs_2411.fasta
ECs_2412.fasta
ECs_2413.fasta
ECs_2415.fasta
ECs_2416.fasta
ECs_2417.fasta
ECs_2418.fasta
ECs_2419.fasta
ECs_2420.fasta
ECs_2421.fasta
ECs_2423.fasta
ECs_2426.fasta
ECs_2428.fasta
ECs_2429.fasta
ECs_2431.fasta
ECs_2432.fasta
ECs_2433.fasta
ECs_2435.fasta
ECs_2438.fasta
ECs_2439.fasta
ECs_2440.fasta
ECs_2441.fasta
ECs_2442.fasta
ECs_2445.fasta
ECs_2446.fasta
ECs_2447.fasta
ECs_2449.fasta
ECs_2451.fasta
ECs_2452.fasta
ECs_2453.fasta
ECs_2454.fasta
ECs_2455.fasta
ECs_2456.fasta
ECs_2457.fasta
ECs_2458.fasta
ECs_2459.fasta
ECs_2464.fasta
ECs_2465.fasta
ECs_2467.fasta
ECs_2469.fasta
ECs_2470.fasta
ECs_2471.fasta
ECs_2472.fasta
ECs_2474.fasta
ECs_2475.fasta
ECs_2486.fasta
ECs_2487.fasta
ECs_2488.fasta
ECs_2489.fasta
ECs_2490.fasta
ECs_2491.fasta
ECs_2492.fasta
ECs_2493.fasta
ECs_2494.fasta
ECs_2495.fasta
ECs_2496.fasta
ECs_2499.fasta
ECs_2500.fasta
ECs_2501.fasta
ECs_2507.fasta
ECs_2508.fasta
ECs_2509.fasta
ECs_2510.fasta
ECs_2511.fasta
ECs_2512.fasta
ECs_2513.fasta
ECs_2514.fasta
ECs_2515.fasta
ECs_2516.fasta
ECs_2517.fasta
ECs_2518.fasta
ECs_2521.fasta
ECs_2522.fasta
ECs_2523.fasta
ECs_2524.fasta
ECs_2525.fasta
ECs_2527.fasta
ECs_2528.fasta
ECs_2529.fasta
ECs_2530.fasta
ECs_2532.fasta
ECs_2535.fasta
ECs_2538.fasta
ECs_2539.fasta
ECs_2540.fasta
ECs_2541.fasta
ECs_2542.fasta
ECs_2544.fasta
ECs_2545.fasta
ECs_2549.fasta
ECs_2550.fasta
ECs_2554.fasta
ECs_2555.fasta
ECs_2556.fasta
ECs_2558.fasta
ECs_2559.fasta
ECs_2560.fasta
ECs_2561.fasta
ECs_2562.fasta
ECs_2563.fasta
ECs_2564.fasta
ECs_2565.fasta
ECs_2566.fasta
ECs_2567.fasta
ECs_2568.fasta
ECs_2569.fasta
ECs_2570.fasta
ECs_2571.fasta
ECs_2573.fasta
ECs_2574.fasta
ECs_2575.fasta
ECs_2576.fasta
ECs_2577.fasta
ECs_2579.fasta
ECs_2580.fasta
ECs_2581.fasta
ECs_2582.fasta
ECs_2583.fasta
ECs_2584.fasta
ECs_2585.fasta
ECs_2586.fasta
ECs_2588.fasta
ECs_2589.fasta
ECs_2591.fasta
ECs_2592.fasta
ECs_2593.fasta
ECs_2594.fasta
ECs_2596.fasta
ECs_2597.fasta
ECs_2598.fasta
ECs_2599.fasta
ECs_2600.fasta
ECs_2602.fasta
ECs_2604.fasta
ECs_2608.fasta
ECs_2609.fasta
ECs_2610.fasta
ECs_2613.fasta
ECs_2615.fasta
ECs_2616.fasta
ECs_2650.fasta
ECs_2651.fasta
ECs_2653.fasta
ECs_2654.fasta
ECs_2655.fasta
ECs_2656.fasta
ECs_2659.fasta
ECs_2660.fasta
ECs_2661.fasta
ECs_2664.fasta
ECs_2665.fasta
ECs_2666.fasta
ECs_2667.fasta
ECs_2668.fasta
ECs_2669.fasta
ECs_2676.fasta
ECs_2677.fasta
ECs_2679.fasta
ECs_2680.fasta
ECs_2681.fasta
ECs_2682.fasta
ECs_2683.fasta
ECs_2684.fasta
ECs_2685.fasta
ECs_2686.fasta
ECs_2687.fasta
ECs_2688.fasta
ECs_2689.fasta
ECs_2692.fasta
ECs_2696.fasta
ECs_2699.fasta
ECs_2706.fasta
ECs_2709.fasta
ECs_2710.fasta
ECs_2774.fasta
ECs_2779.fasta
ECs_2784.fasta
ECs_2785.fasta
ECs_2786.fasta
ECs_2787.fasta
ECs_2788.fasta
ECs_2809.fasta
ECs_2811.fasta
ECs_2812.fasta
ECs_2815.fasta
ECs_2816.fasta
ECs_2817.fasta
ECs_2818.fasta
ECs_2820.fasta
ECs_2821.fasta
ECs_2866.fasta
ECs_2868.fasta
ECs_2871.fasta
ECs_2872.fasta
ECs_2873.fasta
ECs_2878.fasta
ECs_2880.fasta
ECs_2881.fasta
ECs_2882.fasta
ECs_2883.fasta
ECs_2884.fasta
ECs_2886.fasta
ECs_2887.fasta
ECs_2888.fasta
ECs_2889.fasta
ECs_2892.fasta
ECs_2893.fasta
ECs_2895.fasta
ECs_2900.fasta
ECs_2901.fasta
ECs_2902.fasta
ECs_2903.fasta
ECs_2905.fasta
ECs_2906.fasta
ECs_2907.fasta
ECs_2911.fasta
ECs_2912.fasta
ECs_2919.fasta
ECs_2920.fasta
ECs_2927.fasta
ECs_2930.fasta
ECs_2935.fasta
ECs_2936.fasta
ECs_2937.fasta
ECs_3015.fasta
ECs_3017.fasta
ECs_3018.fasta
ECs_3019.fasta
ECs_3020.fasta
ECs_3021.fasta
ECs_3022.fasta
ECs_3023.fasta
ECs_3024.fasta
ECs_3025.fasta
ECs_3026.fasta
ECs_3033.fasta
ECs_3034.fasta
ECs_3035.fasta
ECs_3036.fasta
ECs_3038.fasta
ECs_3040.fasta
ECs_3041.fasta
ECs_3042.fasta
ECs_3043.fasta
ECs_3044.fasta
ECs_3045.fasta
ECs_3046.fasta
ECs_3047.fasta
ECs_3048.fasta
ECs_3049.fasta
ECs_3050.fasta
ECs_3051.fasta
ECs_3054.fasta
ECs_3055.fasta
ECs_3058.fasta
ECs_3059.fasta
ECs_3060.fasta
ECs_3061.fasta
ECs_3062.fasta
ECs_3064.fasta
ECs_3065.fasta
ECs_3066.fasta
ECs_3067.fasta
ECs_3068.fasta
ECs_3069.fasta
ECs_3070.fasta
ECs_3071.fasta
ECs_3072.fasta
ECs_3074.fasta
ECs_3075.fasta
ECs_3076.fasta
ECs_3077.fasta
ECs_3078.fasta
ECs_3080.fasta
ECs_3082.fasta
ECs_3083.fasta
ECs_3084.fasta
ECs_3085.fasta
ECs_3086.fasta
ECs_3087.fasta
ECs_3088.fasta
ECs_3089.fasta
ECs_3090.fasta
ECs_3091.fasta
ECs_3092.fasta
ECs_3093.fasta
ECs_3095.fasta
ECs_3098.fasta
ECs_3099.fasta
ECs_3100.fasta
ECs_3101.fasta
ECs_3102.fasta
ECs_3103.fasta
ECs_3104.fasta
ECs_3105.fasta
ECs_3106.fasta
ECs_3107.fasta
ECs_3108.fasta
ECs_3113.fasta
ECs_3114.fasta
ECs_3115.fasta
ECs_3116.fasta
ECs_3117.fasta
ECs_3118.fasta
ECs_3119.fasta
ECs_3120.fasta
ECs_3124.fasta
ECs_3125.fasta
ECs_3126.fasta
ECs_3128.fasta
ECs_3137.fasta
ECs_3138.fasta
ECs_3139.fasta
ECs_3140.fasta
ECs_3141.fasta
ECs_3142.fasta
ECs_3144.fasta
ECs_3145.fasta
ECs_3146.fasta
ECs_3148.fasta
ECs_3149.fasta
ECs_3150.fasta
ECs_3151.fasta
ECs_3152.fasta
ECs_3153.fasta
ECs_3154.fasta
ECs_3155.fasta
ECs_3156.fasta
ECs_3159.fasta
ECs_3160.fasta
ECs_3161.fasta
ECs_3162.fasta
ECs_3163.fasta
ECs_3164.fasta
ECs_3165.fasta
ECs_3166.fasta
ECs_3167.fasta
ECs_3168.fasta
ECs_3169.fasta
ECs_3170.fasta
ECs_3171.fasta
ECs_3172.fasta
ECs_3173.fasta
ECs_3174.fasta
ECs_3175.fasta
ECs_3176.fasta
ECs_3177.fasta
ECs_3178.fasta
ECs_3180.fasta
ECs_3181.fasta
ECs_3182.fasta
ECs_3183.fasta
ECs_3184.fasta
ECs_3185.fasta
ECs_3186.fasta
ECs_3187.fasta
ECs_3188.fasta
ECs_3189.fasta
ECs_3190.fasta
ECs_3191.fasta
ECs_3192.fasta
ECs_3193.fasta
ECs_3194.fasta
ECs_3195.fasta
ECs_3196.fasta
ECs_3197.fasta
ECs_3199.fasta
ECs_3200.fasta
ECs_3202.fasta
ECs_3203.fasta
ECs_3204.fasta
ECs_3205.fasta
ECs_3206.fasta
ECs_3207.fasta
ECs_3208.fasta
ECs_3209.fasta
ECs_3210.fasta
ECs_3211.fasta
ECs_3212.fasta
ECs_3213.fasta
ECs_3215.fasta
ECs_3223.fasta
ECs_3224.fasta
ECs_3225.fasta
ECs_3229.fasta
ECs_3230.fasta
ECs_3246.fasta
ECs_3247.fasta
ECs_3248.fasta
ECs_3249.fasta
ECs_3252.fasta
ECs_3253.fasta
ECs_3254.fasta
ECs_3255.fasta
ECs_3258.fasta
ECs_3259.fasta
ECs_3260.fasta
ECs_3262.fasta
ECs_3263.fasta
ECs_3264.fasta
ECs_3265.fasta
ECs_3266.fasta
ECs_3267.fasta
ECs_3268.fasta
ECs_3269.fasta
ECs_3271.fasta
ECs_3272.fasta
ECs_3273.fasta
ECs_3278.fasta
ECs_3282.fasta
ECs_3283.fasta
ECs_3285.fasta
ECs_3286.fasta
ECs_3287.fasta
ECs_3288.fasta
ECs_3289.fasta
ECs_3290.fasta
ECs_3292.fasta
ECs_3293.fasta
ECs_3295.fasta
ECs_3296.fasta
ECs_3297.fasta
ECs_3298.fasta
ECs_3299.fasta
ECs_3300.fasta
ECs_3301.fasta
ECs_3302.fasta
ECs_3303.fasta
ECs_3304.fasta
ECs_3306.fasta
ECs_3307.fasta
ECs_3308.fasta
ECs_3309.fasta
ECs_3310.fasta
ECs_3311.fasta
ECs_3312.fasta
ECs_3314.fasta
ECs_3315.fasta
ECs_3317.fasta
ECs_3319.fasta
ECs_3320.fasta
ECs_3322.fasta
ECs_3324.fasta
ECs_3325.fasta
ECs_3326.fasta
ECs_3327.fasta
ECs_3328.fasta
ECs_3329.fasta
ECs_3330.fasta
ECs_3331.fasta
ECs_3332.fasta
ECs_3334.fasta
ECs_3335.fasta
ECs_3336.fasta
ECs_3337.fasta
ECs_3338.fasta
ECs_3339.fasta
ECs_3340.fasta
ECs_3342.fasta
ECs_3343.fasta
ECs_3347.fasta
ECs_3350.fasta
ECs_3353.fasta
ECs_3355.fasta
ECs_3356.fasta
ECs_3357.fasta
ECs_3358.fasta
ECs_3359.fasta
ECs_3360.fasta
ECs_3361.fasta
ECs_3362.fasta
ECs_3363.fasta
ECs_3364.fasta
ECs_3365.fasta
ECs_3367.fasta
ECs_3368.fasta
ECs_3369.fasta
ECs_3370.fasta
ECs_3371.fasta
ECs_3373.fasta
ECs_3374.fasta
ECs_3375.fasta
ECs_3376.fasta
ECs_3377.fasta
ECs_3378.fasta
ECs_3379.fasta
ECs_3380.fasta
ECs_3386.fasta
ECs_3387.fasta
ECs_3388.fasta
ECs_3389.fasta
ECs_3391.fasta
ECs_3392.fasta
ECs_3393.fasta
ECs_3394.fasta
ECs_3395.fasta
ECs_3396.fasta
ECs_3397.fasta
ECs_3398.fasta
ECs_3399.fasta
ECs_3401.fasta
ECs_3403.fasta
ECs_3404.fasta
ECs_3406.fasta
ECs_3413.fasta
ECs_3414.fasta
ECs_3417.fasta
ECs_3418.fasta
ECs_3419.fasta
ECs_3420.fasta
ECs_3422.fasta
ECs_3423.fasta
ECs_3424.fasta
ECs_3425.fasta
ECs_3426.fasta
ECs_3427.fasta
ECs_3429.fasta
ECs_3430.fasta
ECs_3431.fasta
ECs_3432.fasta
ECs_3433.fasta
ECs_3434.fasta
ECs_3435.fasta
ECs_3436.fasta
ECs_3437.fasta
ECs_3439.fasta
ECs_3440.fasta
ECs_3442.fasta
ECs_3443.fasta
ECs_3444.fasta
ECs_3445.fasta
ECs_3447.fasta
ECs_3449.fasta
ECs_3452.fasta
ECs_3455.fasta
ECs_3456.fasta
ECs_3457.fasta
ECs_3458.fasta
ECs_3460.fasta
ECs_3462.fasta
ECs_3463.fasta
ECs_3464.fasta
ECs_3467.fasta
ECs_3469.fasta
ECs_3470.fasta
ECs_3471.fasta
ECs_3473.fasta
ECs_3474.fasta
ECs_3476.fasta
ECs_3477.fasta
ECs_3478.fasta
ECs_3481.fasta
ECs_3482.fasta
ECs_3521.fasta
ECs_3522.fasta
ECs_3523.fasta
ECs_3524.fasta
ECs_3525.fasta
ECs_3526.fasta
ECs_3530.fasta
ECs_3531.fasta
ECs_3532.fasta
ECs_3533.fasta
ECs_3538.fasta
ECs_3539.fasta
ECs_3540.fasta
ECs_3542.fasta
ECs_3543.fasta
ECs_3544.fasta
ECs_3546.fasta
ECs_3547.fasta
ECs_3548.fasta
ECs_3549.fasta
ECs_3550.fasta
ECs_3551.fasta
ECs_3552.fasta
ECs_3554.fasta
ECs_3555.fasta
ECs_3556.fasta
ECs_3557.fasta
ECs_3558.fasta
ECs_3560.fasta
ECs_3561.fasta
ECs_3564.fasta
ECs_3565.fasta
ECs_3567.fasta
ECs_3568.fasta
ECs_3569.fasta
ECs_3570.fasta
ECs_3572.fasta
ECs_3573.fasta
ECs_3575.fasta
ECs_3576.fasta
ECs_3577.fasta
ECs_3578.fasta
ECs_3579.fasta
ECs_3580.fasta
ECs_3581.fasta
ECs_3583.fasta
ECs_3585.fasta
ECs_3586.fasta
ECs_3587.fasta
ECs_3588.fasta
ECs_3589.fasta
ECs_3590.fasta
ECs_3593.fasta
ECs_3594.fasta
ECs_3595.fasta
ECs_3596.fasta
ECs_3599.fasta
ECs_3600.fasta
ECs_3601.fasta
ECs_3603.fasta
ECs_3604.fasta
ECs_3605.fasta
ECs_3606.fasta
ECs_3607.fasta
ECs_3617.fasta
ECs_3618.fasta
ECs_3619.fasta
ECs_3620.fasta
ECs_3621.fasta
ECs_3623.fasta
ECs_3626.fasta
ECs_3629.fasta
ECs_3631.fasta
ECs_3632.fasta
ECs_3633.fasta
ECs_3639.fasta
ECs_3640.fasta
ECs_3641.fasta
ECs_3642.fasta
ECs_3644.fasta
ECs_3646.fasta
ECs_3647.fasta
ECs_3649.fasta
ECs_3650.fasta
ECs_3652.fasta
ECs_3653.fasta
ECs_3654.fasta
ECs_3655.fasta
ECs_3656.fasta
ECs_3657.fasta
ECs_3658.fasta
ECs_3659.fasta
ECs_3660.fasta
ECs_3661.fasta
ECs_3662.fasta
ECs_3663.fasta
ECs_3664.fasta
ECs_3665.fasta
ECs_3666.fasta
ECs_3668.fasta
ECs_3670.fasta
ECs_3671.fasta
ECs_3672.fasta
ECs_3673.fasta
ECs_3674.fasta
ECs_3675.fasta
ECs_3676.fasta
ECs_3677.fasta
ECs_3679.fasta
ECs_3681.fasta
ECs_3682.fasta
ECs_3684.fasta
ECs_3685.fasta
ECs_3686.fasta
ECs_3688.fasta
ECs_3689.fasta
ECs_3691.fasta
ECs_3693.fasta
ECs_3694.fasta
ECs_3695.fasta
ECs_3696.fasta
ECs_3698.fasta
ECs_3699.fasta
ECs_3700.fasta
ECs_3701.fasta
ECs_3702.fasta
ECs_3739.fasta
ECs_3740.fasta
ECs_3741.fasta
ECs_3743.fasta
ECs_3744.fasta
ECs_3745.fasta
ECs_3746.fasta
ECs_3747.fasta
ECs_3748.fasta
ECs_3751.fasta
ECs_3752.fasta
ECs_3753.fasta
ECs_3754.fasta
ECs_3755.fasta
ECs_3756.fasta
ECs_3759.fasta
ECs_3760.fasta
ECs_3761.fasta
ECs_3764.fasta
ECs_3765.fasta
ECs_3766.fasta
ECs_3767.fasta
ECs_3770.fasta
ECs_3771.fasta
ECs_3773.fasta
ECs_3774.fasta
ECs_3775.fasta
ECs_3776.fasta
ECs_3777.fasta
ECs_3778.fasta
ECs_3779.fasta
ECs_3780.fasta
ECs_3782.fasta
ECs_3784.fasta
ECs_3785.fasta
ECs_3786.fasta
ECs_3789.fasta
ECs_3793.fasta
ECs_3794.fasta
ECs_3795.fasta
ECs_3796.fasta
ECs_3797.fasta
ECs_3798.fasta
ECs_3799.fasta
ECs_3800.fasta
ECs_3801.fasta
ECs_3804.fasta
ECs_3805.fasta
ECs_3806.fasta
ECs_3807.fasta
ECs_3808.fasta
ECs_3810.fasta
ECs_3811.fasta
ECs_3812.fasta
ECs_3814.fasta
ECs_3818.fasta
ECs_3819.fasta
ECs_3820.fasta
ECs_3821.fasta
ECs_3822.fasta
ECs_3824.fasta
ECs_3825.fasta
ECs_3827.fasta
ECs_3828.fasta
ECs_3829.fasta
ECs_3831.fasta
ECs_3832.fasta
ECs_3833.fasta
ECs_3834.fasta
ECs_3835.fasta
ECs_3836.fasta
ECs_3837.fasta
ECs_3838.fasta
ECs_3839.fasta
ECs_3840.fasta
ECs_3841.fasta
ECs_3842.fasta
ECs_3873.fasta
ECs_3874.fasta
ECs_3875.fasta
ECs_3878.fasta
ECs_3879.fasta
ECs_3880.fasta
ECs_3882.fasta
ECs_3883.fasta
ECs_3884.fasta
ECs_3885.fasta
ECs_3886.fasta
ECs_3887.fasta
ECs_3889.fasta
ECs_3890.fasta
ECs_3892.fasta
ECs_3893.fasta
ECs_3894.fasta
ECs_3895.fasta
ECs_3896.fasta
ECs_3900.fasta
ECs_3901.fasta
ECs_3902.fasta
ECs_3903.fasta
ECs_3905.fasta
ECs_3906.fasta
ECs_3907.fasta
ECs_3910.fasta
ECs_3911.fasta
ECs_3919.fasta
ECs_3920.fasta
ECs_3923.fasta
ECs_3925.fasta
ECs_3926.fasta
ECs_3927.fasta
ECs_3928.fasta
ECs_3929.fasta
ECs_3935.fasta
ECs_3936.fasta
ECs_3937.fasta
ECs_3938.fasta
ECs_3939.fasta
ECs_3940.fasta
ECs_3941.fasta
ECs_3942.fasta
ECs_3943.fasta
ECs_3944.fasta
ECs_3945.fasta
ECs_3946.fasta
ECs_3947.fasta
ECs_3949.fasta
ECs_3950.fasta
ECs_3951.fasta
ECs_3952.fasta
ECs_3953.fasta
ECs_3954.fasta
ECs_3955.fasta
ECs_3956.fasta
ECs_3957.fasta
ECs_3958.fasta
ECs_3959.fasta
ECs_3960.fasta
ECs_3961.fasta
ECs_3963.fasta
ECs_3964.fasta
ECs_3966.fasta
ECs_3967.fasta
ECs_3969.fasta
ECs_3970.fasta
ECs_3971.fasta
ECs_3972.fasta
ECs_3973.fasta
ECs_3974.fasta
ECs_3975.fasta
ECs_3976.fasta
ECs_3977.fasta
ECs_3979.fasta
ECs_3980.fasta
ECs_3983.fasta
ECs_3984.fasta
ECs_3985.fasta
ECs_3987.fasta
ECs_3988.fasta
ECs_3990.fasta
ECs_3991.fasta
ECs_3992.fasta
ECs_3993.fasta
ECs_3995.fasta
ECs_3996.fasta
ECs_3997.fasta
ECs_3998.fasta
ECs_4002.fasta
ECs_4003.fasta
ECs_4004.fasta
ECs_4005.fasta
ECs_4006.fasta
ECs_4009.fasta
ECs_4010.fasta
ECs_4011.fasta
ECs_4013.fasta
ECs_4015.fasta
ECs_4016.fasta
ECs_4017.fasta
ECs_4027.fasta
ECs_4030.fasta
ECs_4031.fasta
ECs_4033.fasta
ECs_4034.fasta
ECs_4038.fasta
ECs_4039.fasta
ECs_4041.fasta
ECs_4042.fasta
ECs_4043.fasta
ECs_4044.fasta
ECs_4045.fasta
ECs_4046.fasta
ECs_4047.fasta
ECs_4048.fasta
ECs_4049.fasta
ECs_4050.fasta
ECs_4051.fasta
ECs_4052.fasta
ECs_4055.fasta
ECs_4057.fasta
ECs_4058.fasta
ECs_4059.fasta
ECs_4060.fasta
ECs_4061.fasta
ECs_4062.fasta
ECs_4063.fasta
ECs_4064.fasta
ECs_4065.fasta
ECs_4066.fasta
ECs_4068.fasta
ECs_4069.fasta
ECs_4070.fasta
ECs_4071.fasta
ECs_4072.fasta
ECs_4073.fasta
ECs_4074.fasta
ECs_4075.fasta
ECs_4076.fasta
ECs_4077.fasta
ECs_4078.fasta
ECs_4080.fasta
ECs_4081.fasta
ECs_4082.fasta
ECs_4084.fasta
ECs_4085.fasta
ECs_4087.fasta
ECs_4088.fasta
ECs_4089.fasta
ECs_4090.fasta
ECs_4091.fasta
ECs_4092.fasta
ECs_4094.fasta
ECs_4095.fasta
ECs_4096.fasta
ECs_4097.fasta
ECs_4098.fasta
ECs_4099.fasta
ECs_4101.fasta
ECs_4102.fasta
ECs_4103.fasta
ECs_4104.fasta
ECs_4105.fasta
ECs_4106.fasta
ECs_4107.fasta
ECs_4108.fasta
ECs_4109.fasta
ECs_4110.fasta
ECs_4112.fasta
ECs_4113.fasta
ECs_4114.fasta
ECs_4116.fasta
ECs_4117.fasta
ECs_4118.fasta
ECs_4119.fasta
ECs_4121.fasta
ECs_4122.fasta
ECs_4123.fasta
ECs_4124.fasta
ECs_4125.fasta
ECs_4127.fasta
ECs_4128.fasta
ECs_4130.fasta
ECs_4131.fasta
ECs_4132.fasta
ECs_4133.fasta
ECs_4134.fasta
ECs_4136.fasta
ECs_4137.fasta
ECs_4141.fasta
ECs_4144.fasta
ECs_4145.fasta
ECs_4147.fasta
ECs_4152.fasta
ECs_4153.fasta
ECs_4154.fasta
ECs_4155.fasta
ECs_4156.fasta
ECs_4157.fasta
ECs_4159.fasta
ECs_4160.fasta
ECs_4161.fasta
ECs_4162.fasta
ECs_4163.fasta
ECs_4165.fasta
ECs_4166.fasta
ECs_4168.fasta
ECs_4169.fasta
ECs_4170.fasta
ECs_4171.fasta
ECs_4172.fasta
ECs_4173.fasta
ECs_4174.fasta
ECs_4175.fasta
ECs_4176.fasta
ECs_4177.fasta
ECs_4178.fasta
ECs_4179.fasta
ECs_4180.fasta
ECs_4182.fasta
ECs_4183.fasta
ECs_4184.fasta
ECs_4185.fasta
ECs_4186.fasta
ECs_4189.fasta
ECs_4191.fasta
ECs_4192.fasta
ECs_4193.fasta
ECs_4195.fasta
ECs_4196.fasta
ECs_4197.fasta
ECs_4198.fasta
ECs_4200.fasta
ECs_4203.fasta
ECs_4204.fasta
ECs_4206.fasta
ECs_4207.fasta
ECs_4208.fasta
ECs_4209.fasta
ECs_4210.fasta
ECs_4211.fasta
ECs_4212.fasta
ECs_4214.fasta
ECs_4215.fasta
ECs_4216.fasta
ECs_4217.fasta
ECs_4218.fasta
ECs_4219.fasta
ECs_4226.fasta
ECs_4228.fasta
ECs_4229.fasta
ECs_4230.fasta
ECs_4231.fasta
ECs_4233.fasta
ECs_4238.fasta
ECs_4239.fasta
ECs_4240.fasta
ECs_4241.fasta
ECs_4242.fasta
ECs_4243.fasta
ECs_4244.fasta
ECs_4245.fasta
ECs_4246.fasta
ECs_4247.fasta
ECs_4248.fasta
ECs_4249.fasta
[truncated: 586 more rows]
